# Supplementary material for: A Quantitative Proteomic Analysis Uncovers the Relevance of CUL3 in Bladder Cancer Aggressiveness
Source: PLoS One. 2013 Jan 8;8(1):e53328. doi: 10.1371/journal.pone.0053328 (PMC3540081; doi:10.1371/journal.pone.0053328)
Supplement: Table S2 — Protein ID and quantification. Proteins are listed alphabetically according to Protein Name. Proteins were identified according to the NCBI human databases (NCBI GI #s given for each ID). The table includes the corresponding UniProt and IPI accession numbers where available, Mascot scores corresponding to the highest scoring occurrence of a given protein or peptide, and GO annotations. T24T/T24 SILAC ratio = Intensity of the heavy peptide (C13)/Intensity of the light peptide (C12). (XLS) [file pone.0053328.s006.xls]

## Sheet: "T24_2-1.csv.xls
Supplementary Table 2
UNIPROT	GI	IPI	Protein Name	Common	Mascot	Coverage	SILAC	SD	# Unique	PEPTIDES	Cellular Compartment	Biological Process	Molecular Function
				Name	Score	%	ratio		Peptides
P31946	21328448	IPI00216318.5	14-3-3 protein beta/alpha	YWHAB	275.00	37.80	1.13	0.08	7	YLSEVASGDNK	cytoplasm,cytosol,nucleus,organelle lumen,cytoskeleton	cell differentiation,regulation of biological process,cell organization and biogenesis,metabolic process,cell death,transport,cell communication	catalytic activity,transcription regulator activity,protein binding
										YLIPNATQPESK
										NLLSVAYK
										DSTLIMQLLR
										AVTEQGHELSNEER
										QTTVSNSQQAYQEAFEISK
										TAFDEAIAELDTLNEESYK
P62258	5803225	IPI00000816.1	14-3-3 protein epsilon	YWHAE	785.00	61.57	1.24	0.08	13	HLIPAANTGESK	cytoplasm,cytosol,mitochondrion	regulation of biological process,cell differentiation,development,cell organization and biogenesis,cell motility,metabolic process,cell death,transport,cell communication	catalytic activity,metal ion binding,protein binding,enzyme regulator activity
										EAAENSLVAYK
										AAFDDAIAELDTLSEESYK
										DSTLIMQLLR
										VAGMDVELTVEER
										IISSIEQK
										YLAEFATGNDR
										DNLTLWTSDMQGDGEEQNK
										NLLSVAYK
										QMVETELK
										AASDIAMTELPPTHPIR
										YDEMVESMK
										YLAEFATGNDRK
Q04917	4507951	IPI00216319.3	14-3-3 protein eta	YWHAH	282.00	17.89	9.44	0.09	4	NLLSVAYK	cytoplasm	regulation of biological process,cell differentiation,development,cell organization and biogenesis,metabolic process,cell death,transport,cell communication	catalytic activity,transcription regulator activity,nucleotide binding,signal transducer activity,protein binding,enzyme regulator activity
										DSTLIMQLLR
										AVTELNEPLSNEDR
										NSVVEASEAAYK
P61981	21464101	IPI00220642.7	14-3-3 protein gamma	YWHAG	191.00	9.72	1.25	0.08	2	DSTLIMQLLR	cytoplasm,cytosol	regulation of biological process,cell differentiation,development,cell organization and biogenesis,metabolic process,cell death,transport,cell communication	catalytic activity,signal transducer activity,protein binding,enzyme regulator activity
										NVTELNEPLSNEER
P27348	5803227	IPI00018146.1	14-3-3 protein theta	YWHAQ	305.00	33.47	0.84	0.05	7	YLIANATNPESK	cytoplasm,nucleus,cytoskeleton	regulation of biological process,cell organization and biogenesis,metabolic process,transport,cell communication	metal ion binding,protein binding,enzyme regulator activity
										QTIDNSQGAYQEAFDISK
										AVTEQGAELSNEER
										TAFDEAIAELDTLNEDSYK
										NLLSVAYK
										DSTLIMQLLR
										QTIDNSQGAYQEAFDISKK
P63104	208973244	IPI00021263.3	14-3-3 protein zeta/delta	YWHAZ	432.00	42.86	0.71	0.03	9	SVTEQGAELSNEER	cytoplasm,nucleus,mitochondrion,cytoskeleton	defense response,cell differentiation,regulation of biological process,cell organization and biogenesis,metabolic process,cell death,response to stimulus,transport,cell communication	catalytic activity,nucleotide binding,protein binding
										NLLSVAYK
										DSTLIMQLLR
										YLAEVAAGDDKK
										YLAEVAAGDDK
										TAFDEAIAELDTLSEESYK
										FLIPNASQAESK
										GIVDQSQQAYQEAFEISK
										DICNDVLSLLEK
P62191	24430151	IPI00011126.6	26S protease regulatory subunit 4	PSMC1	86000	16.36	1.24	0.15	5	GVILYGPPGTGK	proteasome,membrane,cytoplasm,nucleus,cytosol,organelle lumen	regulation of biological process,metabolic process,cell communication	catalytic activity,DNA binding,nucleotide binding,metal ion binding,signal transducer activity,protein binding
										IKDYLLMEEEFIR
										TMLELLNQLDGFDSR
										AVANQTSATFLR
										VHAVIGVLMDDTDPLVTVMK
P17980	21361144	IPI00018398.4	26S protease regulatory subunit 6A	PSMC3	110.00	24.15	1.46	0.11	7	QTYFLPVIGLVDAEK	proteasome,membrane,cytoplasm,cytosol,nucleus,mitochondrion	development,metabolic process,transport,cell communication	catalytic activity,transcription regulator activity,nucleotide binding,DNA binding,signal transducer activity,protein binding
										LAGPQLVQMFIGDGAK
										APSIIFIDELDAIGTK
										QIQELVEAIVLPMNHK
										QEKMATVWDEAEQDGIGEEVLK
										TMLELLNQLDGFQPNTQVK
										EKAPSIIFIDELDAIGTK
P35998	4506209	IPI00021435.3	26S protease regulatory subunit 7	PSMC2	212.00	26.33	1.32	0.14	11	MPDYLGADQRK	proteasome,spliceosome,cytoplasm,cytosol,nucleus	regulation of biological process,metabolic process,transport	catalytic activity,DNA binding,nucleotide binding,protein binding,transporter activity
										VLMATNRPDTLDPALMRPGRLDR
										IEFSLPDLEGR
										FVNLGIEPPK
										GVLLFGPPGTGK
										QVEDDIQQLLK
										VIGSELVQK
										VLMATNRPDTLDPALMRPGR
										TMLELINQLDGFDPR
										KIEFSLPDLEGR
										ALDEGDIALLK
Q99460	25777600	IPI00299608.3	26S proteasome non-ATPase regulatory subunit 1	PSMD1	77000	7.24	1.35	0.03	6	AAVESLGFILFR	proteasome,cytoplasm,cytosol	regulation of biological process,metabolic process	protein binding,enzyme regulator activity
										DTSEDIEELVEPVAAHGPK
										EALQLMATYLPK
										NNNTDLMILK
										DNLEWLAR
										QDVYDLLK
O00231	28872725	IPI00105598.1	26S proteasome non-ATPase regulatory subunit 11	PSMD11	128.00	26.54	1.2	0.1	9	YQEALHLGSQLLR	proteasome,cytoplasm,cytosol	metabolic process	protein binding
										DIQENDEEAVQVK
										EASIDILHSIVK
										YVRPFLNSISK
										LYDNLLEQNLIR
										ALLVEVQLLESK
										VQIEHISSLIK
										IMLNTPEDVQALVSGK
										TGQAAELGGLLK
O00232	4506221	IPI00185374.4	26S proteasome non-ATPase regulatory subunit 12	PSMD12	196.00	18.64	1.01	0.09	8	EGRLQEVIETLLSLEK	proteasome,membrane,cytoplasm,cytosol	regulation of biological process,metabolic process	catalytic activity,metal ion binding,protein binding
										DPNNLLNDWSQK
										LNSLMSLVNK
										GSLESPATDVFGSTEEGEKR
										LFTTMELMR
										LQEVIETLLSLEK
										LAGIINFQRPK
										KLEEIPK
Q13200	25777602	IPI00012268.3	26S proteasome non-ATPase regulatory subunit 2	PSMD2	307.00	29.07	1.03	0.01	19	AVPLALALISVSNPR	proteasome,membrane,cytoplasm,cytosol	regulation of biological process,metabolic process	catalytic activity,metal ion binding,protein binding,enzyme regulator activity
										FAADIISVLAMTMSGER
										EDVLTLLLPVMGDSK
										LGSIFGLGLAYAGSNR
										DTSLYRPALEELRR
										APVQPQQSPAAAPGGTDEKPSGK
										MNLASSFVNGFVNAAFGQDK
										MLVTFDEELRPLPVSVR
										WLPLGLGLNHLGK
										LNILDTLSK
										DPNNLFMVR
										DKAPVQPQQSPAAAPGGTDEKPSGK
										YLYSSEDYIK
										SHYVLYGLVAAMQPR
										EPLLTLVK
										LVGSQEELASWGHEYVR
										LAQGLTHLGK
										VGQAVDVVGQAGKPK
										TITGFQTHTTPVLLAHGER
O43242	25777612	IPI00011603.2	26S proteasome non-ATPase regulatory subunit 3	PSMD3	120.00	18.54	1	0.06	8	AIQLEYSEAR	proteasome,cytoplasm,cytosol	regulation of biological process,metabolic process	catalytic activity,protein binding,enzyme regulator activity
										LQLDSPEDAEFIVAK
										HDADGQATLLNLLLR
										DGVIEASINHEK
										SLMPYFLLTQAVR
										FNQVLDQFGEK
										EREQQDLEFAK
										VYEFLDKLDVVR
Q16401	4826952	IPI00002134.4	26S proteasome non-ATPase regulatory subunit 5	PSMD5	176.00	22.62	0.99	0.08	10	GLIHPDDSVK	proteasome,cytoplasm,nucleus,cytosol	metabolic process	protein binding
										LLQAMEPVHVAR
										MTESWFSSLSR
										LMFNSPGFVEYVVDR
										ALHSVLQAVPLNELR
										TIAEIFGNPNYLR
										LGPLFSLLNENHR
										DPLELFR
										ILTLSQIGR
										LEAPLEELR
Q13442	7657441	IPI00013297.1	28 kDa heat- and acid-stable phosphoprotein	PDAP1	209.00	28.18	1.25	0.13	4	GVEGLIDIENPNR	membrane,nucleus,chromosome	cell organization and biogenesis,metabolic process,cell proliferation,response to stimulus,cell communication	catalytic activity,DNA binding
										KVTQLDLDGPK
										QYTSPEEIDAQLQAEK
										EGGDGAAGDPK
P15880	15055539	IPI00013485.3	40S ribosomal protein S2	RPS2	195.00	26.28	2.09	0.25	7	GTGIVSAPVPK	ribosome,cytoplasm,cytosol,nucleus,organelle lumen	metabolic process	structural molecule activity,protein binding,RNA binding
										TYSYLTPDLWK
										AEDKEWMPVTK
										SLEEIYLFSLPIK
										GCTATLGNFAKATFDAISK
										SPYQEFTDHLVK
										ATFDAISK
P23396	15718687	IPI00011253.3	40S ribosomal protein S3	RPS3	476.00	60.08	0.47	0.03	14	VKIMLPWDPTGK	membrane,ribosome,cytoplasm,nucleus,cytosol	cell differentiation,regulation of biological process,cell organization and biogenesis,metabolic process,cell death,response to stimulus,cell communication	catalytic activity,DNA binding,structural molecule activity,protein binding,RNA binding
										ELAEDGYSGVEVR
										GGKPEPPAMPQPVPTA
										LLGGLAVR
										IMLPWDPTGK
										FIMESGAK
										KPLPDHVSIVEPK
										FVADGIFK
										DEILPTTPISEQK
										TEIIILATR
										FVDGLMIHSGDPVNYYVDTAVR
										FGFPEGSVELYAEK
										KFVADGIFK
										AELNEFLTR
P61247	4506723	IPI00419880.6	40S ribosomal protein S3a	RPS3A	181.00	34.47	0.99	0.07	11	FKLITEDVQGK	ribosome,cytoplasm,cytosol,nucleus,organelle lumen	cell differentiation,regulation of biological process,cell organization and biogenesis,metabolic process,cell death	structural molecule activity,protein binding,RNA binding
										LITEDVQGK
										KDWYDVK
										TTDGYLLR
										ADGYEPPVQESV
										DWYDVK
										VFEVSLADLQNDEVAFR
										APAMFNIR
										MMEIMTR
										EVQTNDLK
										LMELHGEGSSSGK
P62701	4506725	IPI00217030.10	40S ribosomal protein S4, X isoform	RPS4X	99000	41.83	0.4	0.04	10	GNKPWISLPR	ribosome,cytoplasm,cytosol	regulation of biological process,development,metabolic process,cell proliferation	structural molecule activity,RNA binding
										GIPHLVTHDAR
										YPDPLIK
										LTGVFAPRPSTGPHK
										LTIAEER
										FAVHRITPEEAK
										YALTGDEVK
										TDITYPAGFMDVISIDK
										LSNIFVIGK
										VNDTIQIDLETGK
P46782	13904870	IPI00008433.4	40S ribosomal protein S5	RPS5	63000	8.33	0.41	0.02	2	QAVDVSPLR	ribosome,cytoplasm,cytosol	regulation of biological process,cell organization and biogenesis,metabolic process	transcription regulator activity,DNA binding,structural molecule activity,RNA binding
										IGRAGTVR
P62753	17158044	IPI00021840.1	40S ribosomal protein S6	RPS6	247.00	23.69	0.55	0.05	7	ISGGNDKQGFPMK	ribosome,cytoplasm,cytosol,nucleus,organelle lumen	cell differentiation,regulation of biological process,cell organization and biogenesis,metabolic process,cell death,cell communication	translation regulator activity,structural molecule activity,protein binding,RNA binding
										MATEVAADALGEEWK
										GEKDIPGLTDTTVPR
										LIEVDDER
										DIPGLTDTTVPR
										KLFNLSK
										LIEVDDERK
P62081	4506741	IPI00013415.1	40S ribosomal protein S7	RPS7	69000	26.29	0.41	0.03	4	HVVFIAQR	ribosome,cytoplasm,nucleus,cytosol,organelle lumen	cell organization and biogenesis,metabolic process	structural molecule activity,protein binding,RNA binding
										TLTAVHDAILEDLVFPSEIVGK
										VETFSGVYK
										AIIIFVPVPQLK
P62241	4506743	IPI00216587.9	40S ribosomal protein S8	RPS8	153.00	22.12	0.36	0.03	4	ISSLLEEQFQQGK	ribosome,cytoplasm,cytosol	cell organization and biogenesis,metabolic process	translation regulator activity,structural molecule activity,protein binding,RNA binding
										ELEFYLR
										IIDVVYNASNNELVR
										LTPEEEEILNK
P46781	14141193	IPI00221088.5	40S ribosomal protein S9	RPS9	182.00	37.11	0.52	0.05	12	QVVNIPSFIVR	ribosome,cytoplasm,cytosol,nucleus,organelle lumen	regulation of biological process,cell proliferation,metabolic process	translation regulator activity,structural molecule activity,protein binding,RNA binding
										KQVVNIPSFIVR
										IEDFLER
										LFEGNALLR
										HIDFSLR
										LDYILGLK
										LIGEYGLR
										LQTQVFK
										ELLTLDEK
										ELLTLDEKDPR
										RLQTQVFK
										MKLDYILGLK
P08865	59859885	IPI00553164.4	40S ribosomal protein SA	RPSA	395.00	26.78	0.44	0.04	7	FAAATGATPIAGR	membrane,ribosome,cytoplasm,nucleus,cytosol	regulation of biological process,metabolic process,cell communication	structural molecule activity,signal transducer activity,RNA binding,receptor activity
										KSDGIYIINLK
										DPEEIEKEEQAAAEK
										FTPGTFTNQIQAAFR
										AIVAIENPADVSVISSR
										LLVVTDPR
										SDGIYIINLK
Q9H0D6	18860916	IPI00100151.4	5'-3' exoribonuclease 2	XRN2	115.00	10.21	1.04	0.06	7	ENAIDRLVNIYK	nucleus,organelle lumen	regulation of biological process,reproduction,development,cell organization and biogenesis,cell growth,metabolic process,response to stimulus	catalytic activity,metal ion binding,protein binding,RNA binding
										AALEEVYPDLTPEETRR
										TGGYLTESGYVNLQR
										DPQFAEDYIFK
										ELTMASLPFTFDVER
										YAWQGVALLPFVDER
										GVGAEPLLPWNR
Q01813	11321601	IPI00009790.1	6-phosphofructokinase type C	PFKP	608.00	25.13	0.55	0.05	19	IIEVVDAIMTTAQSHQR	cytoplasm,cytosol	cell organization and biogenesis,metabolic process	catalytic activity,nucleotide binding,metal ion binding,protein binding
										SFAGNLNTYK
										NVIFQPVAELKK
										ELVVTQLGYDTR
										KEWSGLLEELAR
										NVIFQPVAELK
										DLQSNVEHLTEK
										EWSGLLEELAR
										YLEEIATQMR
										VTILGHVQR
										AIGVLTSGGDAQGMNAAVR
										AMEWITAK
										FLEHLSGAGK
										TFVLEVMGR
										NGQIDKEAVQK
										MLAIYDGFDGFAK
										ASYDVSDSGQLEHVQPWSV
										EQWWLK
										LPDDQIPK
P08237	266453768	IPI00743142.2	6-phosphofructokinase, muscle type	PFKM	155.00	13.72	0.9	0.07	10	DLQANVEHLVQK	membrane,cytoplasm,endoplasmic reticulum,cytosol	regulation of biological process,development,cell organization and biogenesis,cellular homeostasis,metabolic process,transport,cell communication	catalytic activity,nucleotide binding,metal ion binding,protein binding
										VLVVHDGFEGLAK
										TFVLEVMGR
										IGLIQGNR
										SFEQISANITK
										SEWSDLLSDLQK
										AMNWMSGK
										IMEIVDAITTTAQSHQR
										EQWWLK
										ALVFQPVAELK
P52209	40068518	IPI00219525.10	6-phosphogluconate dehydrogenase, decarboxylating	PGD	112.00	23.40	1.17	0.07	9	AGQAVDDFIEK	cytoplasm	metabolic process	catalytic activity,protein binding
										HEMLPASLIQAQR
										DVLGMAQDEMAQAFEDWNK
										VDDFLANEAK
										LVPLLDTGDIIIDGGNSEYR
										RIILLVK
										SFLEDIR
										GILFVGSGVSGGEEGAR
										TIFQGIAAK
P10809	41399285	IPI00784154.1	60 kDa heat shock protein, mitochondrial	HSPD1	684.00	58.46	1.14	0.13	8	KPLVIIAEDVDGEALSTLVLNR	membrane,endosome,cytoplasm,nucleus,cytosol,extracellular,mitochondrion,organelle lumen,cell surface	defense response,cell differentiation,regulation of biological process,development,cell organization and biogenesis,cell proliferation,metabolic process,cell death,response to stimulus,transport,cell communication	catalytic activity,nucleotide binding,DNA binding,protein binding
										VGLQVVAVK
										NAGVEGSLIVEK
										KISSIQSIVPALEIANAHR
										LSDGVAVLK
										DMAIATGGAVFGEEGLTLNLEDVQPHDLGK
										IQEIIEQLDVTTSEYEK
										TVIIEQSWGSPK
P10155	31377800	IPI00019450.2	60 kDa SS-A/Ro ribonucleoprotein	TROVE2	51000	2.42	1.59	0.11	2	ALLQEMPLTALLR	cytoplasm,nucleus	metabolic process	catalytic activity,metal ion binding,protein binding,RNA binding
										YLEAVEK
P05388	16933546	IPI00008530.1	60S acidic ribosomal protein P0	RPLP0	337.00	34.70	0.51	0.01	8	EDLTEIR	ribosome,cytoplasm,cytosol	defense response,cell organization and biogenesis,metabolic process,response to stimulus,transport	catalytic activity,DNA binding,nucleotide binding,structural molecule activity,protein binding,RNA binding
										VLALSVETDYTFPLAEK
										AFLADPSAFVAAAPVAAATTAAPAAAAAPAK
										GNVGFVFTK
										IIQLLDDYPK
										TSFFQALGITTK
										GHLENNPALEK
										GTIEILSDVQLIK
P62906	15431288	IPI00412579.6	60S ribosomal protein L10a	RPL10A	117.00	21.20	1.02	0.03	6	VSRDTLYEAVR	ribosome,cytoplasm,cytosol	development,metabolic process	structural molecule activity,RNA binding
										KYDAFLASESLIK
										DTLYEAVR
										FPSLLTHNENMVAK
										YDAFLASESLIK
										ILGPGLNK
P62913	15431290	IPI00376798.3	60S ribosomal protein L11	RPL11	160.00	23.03	1.25	0.02	4	YDGIILPGK	ribosome,cytoplasm,cytosol,nucleus,organelle lumen	cell differentiation,regulation of biological process,development,cell organization and biogenesis,metabolic process,cell death,response to stimulus,transport	catalytic activity,nucleotide binding,DNA binding,structural molecule activity,protein binding,RNA binding
										GAKAEEILEK
										ISKEEAMR
										VLEQLTGQTPVFSK
P30050	4506597	IPI00024933.3	60S ribosomal protein L12	RPL12	203.00	33.94	0.71	0.07	5	HSGNITFDEIVNIAR	ribosome,cytoplasm,cytosol	cell organization and biogenesis,metabolic process	catalytic activity,nucleotide binding,structural molecule activity,RNA binding
										IGPLGLSPK
										VGDDIAKATGDWK
										QAQIEVVPSASALIIK
										NIKHSGNITFDEIVNIAR
P26373	15431297	IPI00465361.4	60S ribosomal protein L13	RPL13	263.00	29.86	0.9	0.02	7	VARTIGISVDPR	ribosome,cytoplasm,cytosol	cell organization and biogenesis,metabolic process,response to stimulus,transport	catalytic activity,DNA binding,nucleotide binding,structural molecule activity,protein binding,RNA binding
										VATWFNQPAR
										ARVITEEEK
										TIGISVDPR
										GFSLEELR
										STESLQANVQR
										LATQLTGPVMPVR
P40429	6912634	IPI00304612.9	60S ribosomal protein L13a	RPL13A	84000	23.65	1.28	0.06	6	YQAVTATLEEK	ribosome,cytoplasm,cytosol	metabolic process	structural molecule activity
										LAHEVGWK
										VFDGIPPPYDKK
										IDKYTEVLK
										MVVPAALK
										VFDGIPPPYDK
P61313	15431293	IPI00470528.5	60S ribosomal protein L15	RPL15	122.00	24.51	0.46	0.04	5	QGYVIYR	ribosome,cytoplasm,cytosol	cell organization and biogenesis,metabolic process,response to stimulus,transport	catalytic activity,DNA binding,nucleotide binding,structural molecule activity,protein binding,RNA binding
										VLNSYWVGEDSTYK
										NPDTQWITKPVHK
										YIQELWR
										SLQSVAEER
P18621	78000186	IPI00413324.6	60S ribosomal protein L17	RPL17	110.00	22.83	0.37	0.01	4	YSLDPENPTK	ribosome,cytoplasm,cytosol	regulation of biological process,cell organization and biogenesis,metabolic process,cell communication	catalytic activity,nucleotide binding,structural molecule activity,signal transducer activity,RNA binding
										QWGWTQGR
										SAEFLLHMLK
										EQIVPKPEEEVAQK
Q07020	4506607	IPI00215719.6	60S ribosomal protein L18	RPL18	288.00	28.72	0.45	0.05	5	TNRPPLSLSR	ribosome,cytoplasm,cytosol	cell organization and biogenesis,metabolic process,response to stimulus,transport	catalytic activity,nucleotide binding,DNA binding,structural molecule activity,protein binding,RNA binding
										ILTFDQLALDSPK
										TAVVVGTITDDVR
										SQDIYLR
										TNSTFNQVVLK
P84098	4506609	IPI00025329.1	60S ribosomal protein L19	RPL19	142.00	22.96	0.42	0.02	5	GTANARMPEK	membrane,ribosome,cytoplasm,nucleus,cytosol,chromosome	cell organization and biogenesis,metabolic process,response to stimulus,transport	catalytic activity,nucleotide binding,DNA binding,structural molecule activity,protein binding,RNA binding
										VWLDPNETNEIANANSR
										RLASSVLR
										LLADQAEAR
										KLLADQAEAR
P46778	18104948	IPI00247583.5	60S ribosomal protein L21	RPL21	173.00	31.87	0.44	0.05	4	GTWVQLK	ribosome,cytoplasm,cytosol	cell organization and biogenesis,metabolic process,response to stimulus,transport	catalytic activity,DNA binding,nucleotide binding,structural molecule activity,protein binding,RNA binding
										HGVVPLATYMR
										TNGKEPELLEPIPYEFMA
										VYNVTQHAVGIVVNK
P62750	17105394	IPI00021266.1	60S ribosomal protein L23a	RPL23A	195.00	36.54	0.5	0.01	8	VNTLIRPDGEK	ribosome,cytoplasm,cytosol	cell organization and biogenesis,metabolic process,response to stimulus,transport	catalytic activity,DNA binding,nucleotide binding,structural molecule activity,protein binding,RNA binding
										LAPDYDALDVANK
										LYDIDVAK
										VNTLIRPDGEK
										NKLDHYAIIK
										FPLTTESAMK
										KLYDIDVAK
P83731	4506619	IPI00306332.4	60S ribosomal protein L24	RPL24	231.00	19.11	0.52	0.06	3	VFQFLNAK	ribosome,cytoplasm,cytosol	defense response,cell differentiation,regulation of biological process,development,cell organization and biogenesis,cell motility,metabolic process,response to stimulus,transport	catalytic activity,nucleotide binding,DNA binding,structural molecule activity,protein binding,RNA binding
										AITGASLADIMAK
										QINWTVLYR
P47914	4506629	IPI00419919.5	60S ribosomal protein L29	RPL29	121.00	14.47	0.49	0.03	2	AQAAAPASVPAQAPK	ribosome,cytoplasm,cytosol	reproduction,development,cell organization and biogenesis,metabolic process,response to stimulus,transport	catalytic activity,nucleotide binding,DNA binding,structural molecule activity,protein binding,RNA binding
										LAYIAHPK
P39023	4506649	IPI00550021.4	60S ribosomal protein L3	RPL3	105.00	25.06	0.44	0.01	7	AFMGPLKK	ribosome,cytoplasm,nucleus,cytosol,organelle lumen	cell organization and biogenesis,metabolic process,response to stimulus,transport	catalytic activity,nucleotide binding,DNA binding,structural molecule activity,protein binding,RNA binding
										NNASTDYDLSDK
										SINPLGGFVHYGEVTNDFVMLK
										HGSLGFLPR
										IGQGYLIK
										ERLEQQVPVNQVFGQDEMIDVIGVTK
										DDPSKPVHLTAFLGYK
P36578	16579885	IPI00003918.6	60S ribosomal protein L4	RPL4	186.00	31.85	0.42	0.05	13	SNYNLPMHK	ribosome,cytoplasm,cytosol	cell organization and biogenesis,metabolic process,response to stimulus,transport	catalytic activity,DNA binding,nucleotide binding,structural molecule activity,protein binding,RNA binding
										MINTDLSR
										IEEVPELPLVVEDK
										VDKAAAAAAALQAK
										NVTLPAVFK
										KLDELYGTWR
										NIPGITLLNVSK
										AAAAAAALQAK
										QPYAVSELAGHQTSAESWGTGR
										IEEVPELPLVVEDKVEGYK
										APIRPDIVNFVHTNLR
										LDELYGTWR
										GPCIIYNEDNGIIKAFR
P46777	14591909	IPI00000494.6	60S ribosomal protein L5	RPL5	228.00	25.59	0.48	0.02	8	YLMEEDEDAYKK	ribosome,cytoplasm,cytosol,nucleus,organelle lumen	cell organization and biogenesis,metabolic process,response to stimulus,transport	catalytic activity,DNA binding,nucleotide binding,structural molecule activity,protein binding,RNA binding
										RFPGYDSESK
										QFSQYIK
										GAVDGGLSIPHSTK
										NSVTPDMMEEMYK
										EFNAEVHR
										HIMGQNVADYMR
										FPGYDSESK
Q02878	67189747	IPI00329389.8	60S ribosomal protein L6	RPL6	219.00	40.97	0.47	0.02	11	YYPTEDVPR	ribosome,cytoplasm,nucleus,cytosol,chromosome	regulation of biological process,cell organization and biogenesis,metabolic process,response to stimulus,transport	catalytic activity,nucleotide binding,DNA binding,structural molecule activity,protein binding,RNA binding
										QLASGLLLVTGPLVLNR
										HQEGEIFDTEK
										AGEKVEKPDTK
										AVDSQILPK
										AIPQLQGYLR
										HLTDAYFK
										VLATVTKPVGGDK
										ASITPGTILIILTGR
										HQEGEIFDTEKEK
										SVFALTNGIYPHK
P18124	15431301	IPI00030179.3	60S ribosomal protein L7	RPL7	248.00	44.35	0.49	0.05	13	EANNFLWPFK	ribosome,cytoplasm,cytosol	cell organization and biogenesis,metabolic process	DNA binding,transcription regulator activity,structural molecule activity,protein binding,RNA binding
										QMYRTEIR
										AGNFYVPAEPK
										QIFNGTFVK
										SVNELIYK
										ASINMLR
										EVPAVPETLK
										TTHFVEGGDAGNREDQINR
										KAGNFYVPAEPK
										IALTDNALIAR
										IVEPYIAWGYPNLK
										EVPAVPETLKK
										SVNELIYKR
P62424	4506661	IPI00299573.12	60S ribosomal protein L7a	RPL7A	371.00	22.56	0.44	0.04	8	KVVNPLFEK	membrane,ribosome,cytoplasm,cytosol	cell organization and biogenesis,metabolic process,response to stimulus,transport	catalytic activity,nucleotide binding,DNA binding,structural molecule activity,protein binding,RNA binding
										AGVNTVTTLVENK
										VPPAINQFTQALDR
										VVNPLFEK
										NFGIGQDIQPK
										LKVPPAINQFTQALDR
										HWGGNVLGPK
										AGVNTVTTLVENKK
P62917	15431306	IPI00012772.8	60S ribosomal protein L8	RPL8	69000	18.29	0.47	0.03	4	ASGNYATVISHNPETK	ribosome,cytoplasm,cytosol	metabolic process	structural molecule activity,RNA binding
										AVVGVVAGGGR
										KVGLIAAR
										AVDFAERHGYIK
P11021	16507237	IPI00003362.1	78 kDa glucose-regulated protein	HSPA5	527.00	45.26	1.64	0.03	9	TFAPEEISAMVLTK	membrane,cytoplasm,endoplasmic reticulum,cytosol,nucleus,organelle lumen,cell surface	cell differentiation,regulation of biological process,cell organization and biogenesis,metabolic process,cell death,response to stimulus,cell communication	catalytic activity,nucleotide binding,metal ion binding,signal transducer activity,protein binding,enzyme regulator activity,receptor activity
										SQIFSTASDNQPTVTIK
										DAGTIAGLNVMR
										KSDIDEIVLVGGSTR
										IINEPTAAAIAYGLDKR
										NQLTSNPENTVFDAK
										ITPSYVAFTPEGER
										LTPEEIER
										TKPYIQVDIGGGQTK
Q99798	4501867	IPI00017855.1	Aconitate hydratase, mitochondrial	ACO2	240.00	28.72	1.01	0.06	17	DINQEVYNFLATAGAK	cytoplasm,nucleus,mitochondrion,organelle lumen	metabolic process	catalytic activity,metal ion binding
										AKDINQEVYNFLATAGAK
										LTGSLSGWSSPK
										DGYAQILR
										DSSGQHVDVSPTSQR
										LEAPDADELPK
										GHLDNISNNLLIGAINIENGK
										IVYGHLDDPASQEIER
										VAMQDATAQMAMLQFISSGLSK
										QGLLPLTFADPADYNK
										SQFTITPGSEQIR
										EGWPLDIR
										LQLLEPFDK
										WDGKDLEDLQILIK
										FNPETDYLTGTDGKK
										NAVTQEFGPVPDTAR
										EDIANLADEFK
O96019	4757718	IPI00003627.1	Actin-like protein 6A	ACTL6A	134.00	31.93	0.64	0.01	9	ENMEAISPLK	membrane,nucleus,organelle lumen,cytoskeleton	regulation of biological process,development,cell organization and biogenesis,cell growth,metabolic process,response to stimulus,transport,cell communication	catalytic activity,nucleotide binding,structural molecule activity,signal transducer activity,metal ion binding,protein binding,transporter activity,receptor activity
										STGLILDSGATHTTAIPVHDGYVLQQGIVK
										VDFPTAIGMVVER
										IPEGLFDPSNVK
										LIANNTTVER
										ELFQEMNIELVPPYMIASK
										SEASLHPVLMSEAPWNTR
										QGGPTYYIDTNALR
										TAVLTAFANGR
O15144	23238211	IPI00005161.3	Actin-related protein 2/3 complex subunit 2	ARPC2	153.00	35.33	1	0.03	10	DNTINLIHTFR	membrane,Golgi,cytoplasm,nucleus,cytoskeleton	regulation of biological process,cell organization and biogenesis,cell motility,metabolic process,cell communication	catalytic activity,DNA binding,nucleotide binding,transcription regulator activity,structural molecule activity,signal transducer activity,protein binding
										DDETMYVESK
										VFMQEFK
										MILLEVNNR
										DTDAAVGDNIGYITFVLFPR
										IIEETLALK
										DSIVHQAGMLK
										ELQAHGADELLK
										VMVSISLK
										YFQFQEEGK
O15145	5031597	IPI00005162.3	Actin-related protein 2/3 complex subunit 3	ARPC3	147.00	17.42	0.97	0.07	3	AYLQQLR	cytoplasm,cytoskeleton	regulation of biological process,cell organization and biogenesis,cell motility,metabolic process	structural molecule activity,protein binding
										LIGNMALLPIR
										DTDIVDEAIYYFK
P61158	5031573	IPI00028091.3	Actin-related protein 3	ACTR3	131.00	27.03	1.14	0.1	8	FMEQVIFK	membrane,Golgi,cytoplasm,cytoskeleton	cell differentiation,regulation of biological process,development,cell organization and biogenesis,cell motility,metabolic process,response to stimulus	catalytic activity,nucleotide binding,structural molecule activity,protein binding
										AEPEDHYFLLTEPPLNTPENR
										HGIVEDWDLMER
										QYTGINAISK
										DITYFIQQLLR
										NIVLSGGSTMFR
										AGRLPACVVDCGTGYTK
										GVDDLDFFIGDEAIEKPTYATK
P68133	4501881	IPI00021428.1	Actin, alpha skeletal muscle	ACTA1	1085.0	36.34	0.48	0.06	12	DLTDYLMK	cytoplasm,cytoskeleton	cell differentiation,development,cell organization and biogenesis,cell growth,response to stimulus	nucleotide binding,structural molecule activity,metal ion binding,protein binding,motor activity
										HQGVMVGMGQK
										YPIEHGIITNWDDMEK
										AVFPSIVGRPR
										RGILTLK
										EITALAPSTMK
										SYELPDGQVITIGNER
										DLYANNVMSGGTTMYPGIADR
										IIAPPER
										VAPEEHPTLLTEAPLNPK
										DSYVGDEAQSKR
										DSYVGDEAQSK
P60709	4501885	IPI00021439.1	Actin, cytoplasmic 1	ACTB	2433.0	69.60	0.56	0.05	22	MDDDIAALVVDNGSGMCK	membrane,cytoplasm,cytosol,nucleus,organelle lumen,cytoskeleton	cell differentiation,development,cell organization and biogenesis,cell motility,metabolic process,response to stimulus	catalytic activity,nucleotide binding,structural molecule activity,protein binding														T
										DLYANTVLSGGTTMYPGIADR
										KDLYANTVLSGGTTMYPGIADR
										GYSFTTTAER
										EITALAPSTMK
										SYELPDGQVITIGNER
										LCYVALDFEQEMATAASSSSLEK
										IIAPPER
										DSYVGDEAQSKR
										DSYVGDEAQSK
										AGFAGDDAPR
										EITALAPSTMKIK
										VAPEEHPVLLTEAPLNPK
										YPIEHGIVTNWDDMEK
										LDLAGRDLTDYLMK
										DLTDYLMK
										HQGVMVGMGQK
Q9H845	21361497	IPI00152981.1	Acyl-CoA dehydrogenase family member 9, mitochondrial	ACAD9	56000	7.41	0.63	0.07	4	VSQQILEK	membrane,cytoplasm,mitochondrion	metabolic process,transport	catalytic activity,nucleotide binding,transporter activity
										TIMEEQLVLK
										GIILAGTEEQKAK
										IPVENILGEVGDGFK
P13798	23510451	IPI00337741.4	Acylamino-acid-releasing enzyme	APEH	143.00	13.52	1.55	0	8	SFNLSALEK	cytoplasm	metabolic process	catalytic activity,transporter activity
										TPLLLMLGQEDR
										VGFLPSAGK
										GSTGFGQDSILSLPGNVGHQDVK
										VTSVVVDVVPR
										SALYYVDLIGGK
										QVLLSEPEEAAALYR
										QFLEVWEK
	156071459	IPI00104769.1	adenine nucleotide translocator 2	SLC25A5	254.00	31.21	0.98	0.01	10	GNLANVIR	membrane,cytoplasm,mitochondrion,organelle lumen	cell organization and biogenesis,transport	protein binding,transporter activity
										EQGVLSFWR
										LAADVGKAGAER
										DFLAGGVAAAISK
										AAYFGIYDTAK
										LLLQVQHASK
										YFPTQALNFAFK
										QIFLGGVDK
										QIFLGGVDKR
										GAWSNVLR
P30566	4557269	IPI00942092.1	Adenylosuccinate lyase	ADSL	74000	5.99	0.7	0.03	3	SNLENIDFK	cytoplasm,cytosol	cell organization and biogenesis,metabolic process	catalytic activity,nucleotide binding
										NALDLLLPK
										VLSQQAASVVK
P30520	34577063	IPI00026833.4	Adenylosuccinate synthetase isozyme 2	ADSS	95000	13.60	1.11	0.1	5	LDGEIIPHIPANQEVLNK	cytoplasm	metabolic process	catalytic activity,nucleotide binding,metal ion binding
										LKGYMEK
										FIEDELQIPVK
										LDILDMFTEIK
										YAHMINGFTALALTK
	157649073	IPI00008274.1	adenylyl cyclase-associated protein	CAP1	57000	26.53	1.07	0.02	8	KEPAVLELEGK	membrane,cytoplasm,cytoskeleton	regulation of biological process,development,cell organization and biogenesis,cell motility,transport,cell communication	protein binding
										VENQENVSNLVIEDTELK
										SALFAQINQGESITHALK
										AVGRLEAVSHTSDMHR
										SGPKPFSAPKPQTSPSPKR
										VPTISINK
										AGAAPYVQAFDSLLAGPVAEYLK
										LSDLLAPISEQIK
Q9HDC9	24308201	IPI00031131.4	Adipocyte plasma membrane-associated protein	C20orf3	79000	12.26	1.34	0.09	5	EPPLLLGVLHPNTK	membrane,nucleus,cell surface	regulation of biological process,metabolic process	catalytic activity,protein binding
										VLLDQLR
										LLEYDTVTR
										GLFEVNPWK
										LLLSSETPIEGK
P12235	55749577	IPI00022891.3	ADP/ATP translocase 1	SLC25A4	220.00	23.83	0.73	0.05	7	GNLANVIR	membrane,cytoplasm,extracellular,mitochondrion	regulation of biological process,cell organization and biogenesis,metabolic process,transport,cell communication	catalytic activity,metal ion binding,protein binding,transporter activity
										DFLAGGVAAAVSK
										LLLQVQHASK
										YFPTQALNFAFK
										QLFLGGVDR
										GAWSNVLR
										AAYFGVYDTAK
Q9Y4W6	5802970	IPI00001091.3	AFG3 ATPase family gene 3-like 2	AFG3L2	105.00	9.03	0.68	0.05	7	VGQISFDLPR	membrane,cytoplasm,mitochondrion	cell differentiation,regulation of biological process,development,cell organization and biogenesis,metabolic process,response to stimulus,cell communication	catalytic activity,DNA binding,nucleotide binding,metal ion binding,protein binding
										GLGYAQYLPK
										LIDDEVR
										VALLLLEK
										NLETLQQELGIEGENR
										NPKQYQDLGAK
										ITTGAQDDLR
P49588	109148542	IPI00027442.4	Alanyl-tRNA synthetase, cytoplasmic	AARS	96000	16.74	1.33	0.01	12	GAMSTQQIK	membrane,cytoplasm,nucleus,chromosome,cytoskeleton	cell differentiation,regulation of biological process,development,cell organization and biogenesis,metabolic process,cell death,response to stimulus,cell communication	catalytic activity,nucleotide binding,RNA binding
										FIDFFK
										VDDSSEDKTEFTVK
										NSSHAGAFVIVTEEAIAK
										GGYVLHIGTIYGDLK
										QIWQNLGLDDTK
										AVFDETYPDPVR
										MALELLTQEFGIPIER
										SIDTGMGLER
										VGDQVWLFIDEPR
										EADGILKPLPK
										AEEIANEMIEAAKAVYTQDCPLAAAK
B9EKV4	115387104	IPI00479877.4	Aldehyde dehydrogenase 9 family, member A1	ALDH9A1	77000	9.46	0.88	0.03	4	VSFTGSVPTGMK	cytoplasm,nucleus,cytosol,cytoskeleton	regulation of biological process,metabolic process,cell communication	catalytic activity
										GIKPVTLELGGK
										ANDTTFGLAAGVFTR
										IGDPLLEDTR
P12814	4501891	IPI00013508.5	Alpha-actinin-1	ACTN1	847.00	52.24	0.34	0.01	15	HEAFESDLAAHQDR	membrane,cytoplasm,nucleus,cytosol,extracellular,organelle lumen,cytoskeleton	cell differentiation,regulation of biological process,cell organization and biogenesis,cell motility,cell death	catalytic activity,structural molecule activity,metal ion binding,signal transducer activity,protein binding												D
										GISQEQMNEFR
										LSNRPAFMPSEGR
										LASDLLEWIR
										DLLLDPAWEK
										QFGAQANVIGPWIQTK
										VLAVNQENEQLMEDYEK
										NVNIQNFHISWK
										IDQLEGDHQLIQEALIFDNK
										VGWEQLLTTIAR
										DYETATLSEIK
										AIMTYVSSFYHAFSGAQK
										MLDAEDIVGTARPDEK
										KQFGAQANVIGPWIQTK
										TINEVENQILTR
O43707	12025678	IPI00013808.1	Alpha-actinin-4	ACTN4	1015.0	49.62	0.36	0.04	11	HEAFESDLAAHQDR	cytoplasm,nucleus,extracellular,organelle lumen,cytoskeleton	regulation of biological process,cell differentiation,cell organization and biogenesis,cell motility,metabolic process,cell death,response to stimulus,transport	catalytic activity,nucleotide binding,structural molecule activity,signal transducer activity,metal ion binding,protein binding
										VLAGDKNFITAEELR
										LASDLLEWIR
										DDPVTNLNNAFEVAEK
										ETTDTDTADQVIASFK
										DGLAFNALIHR
										DLLLDPAWEK
										GISQEQMQEFR
										AGTQIENIDEDFRDGLK
										VGWEQLLTTIAR
										EAILAIHK
P06733	4503571	IPI00465248.5	Alpha-enolase	ENO1	2542.0	58.99	1.07	0.03	22	DYPVVSIEDPFDQDDWGAWQK	membrane,cytoplasm,cytosol,nucleus	regulation of biological process,development,cell organization and biogenesis,cell growth,metabolic process,response to stimulus,cell communication	catalytic activity,DNA binding,transcription regulator activity,nucleotide binding,metal ion binding,protein binding,RNA binding
										IEEELGSK
										GNPTVEVDLFTSK
										TIAPALVSK
										SGKYDLDFK
										TRYMGK
										DATNVGDEGGFAPNILENK
										YISPDQLADLYK
										YNQLLR
										KLNVTEQEK
										EGLELLK
										VVIGMDVAASEFFR
										LMIEMDGTENK
										LNVTEQEKIDK
Q12800	21361278	IPI00037599.3	Alpha-globin transcription factor CP2	TFCP2	72000	2.39	1.2	0.18	1	LFTNFSGADLLK	nucleus	regulation of biological process,metabolic process	DNA binding,transcription regulator activity
										LFMVLWLK
Q16706	51477714	IPI00003802.2	Alpha-mannosidase 2	MAN2A1	55000	3.23	2.06	0.18	3	FLSSSLYTALTEAR	membrane,Golgi,cytoplasm	development,cell organization and biogenesis,metabolic process	catalytic activity,metal ion binding
										VLLAPLGDDFR
										YLVVYNPLEQDR
Q9H4A4	40316915	IPI00642211.1	Aminopeptidase B	RNPEP	55000	10.31	1.26	0.06	6	VKEFLHNQGK	membrane,Golgi,cytoplasm,extracellular	metabolic process	catalytic activity,metal ion binding
										WGQIVLK
										QKYTLPLYHAMMGGSEVAQTLAK
										VDIIPGFEFDR
										AYVHEFK
										LFGPYVWGR
	127799173		Aminopeptidase puromycin sensitive	NPEPPS	165.00	26.06	1.01	0.05	18	KPYPDDENLVEVK	cytoplasm,cytosol,nucleus,extracellular	metabolic process	catalytic activity,metal ion binding,protein binding
										LNLGTVGFYR
										LSVEGFAVDK
										GASVIRMLHDYIGDK
										DRVALSNMNVIDR
										VTLSFPSTLQTGTGTLK
										DYFNVPYPLPK
										DAESIHQYLLQR
										YQGGFLISR
										LGLQNDLFSLAR
										VLGATLLPDLIQK
										SPVYLTVLK
										TQYSSAMLESLLPGIR
										ILMDKPEMNVVLK
										ATFDISLVVPK
										ETALLIDPKNSCSSSR
										LGWDPKPGEGHLDALLR
										AGIISTVEVLK
P50995	22165433	IPI00414320.1	Annexin A11	ANXA11	212.00	15.45	0.53	0.04	6	EMSGDLEEGMLAVVK	membrane,cytoplasm,nucleus,extracellular,organelle lumen,cytoskeleton	defense response,coagulation,cell division,regulation of biological process,metabolic process,response to stimulus	catalytic activity,transcription regulator activity,DNA binding,metal ion binding,protein binding,enzyme regulator activity
										SETDLLDIR
										TLEEAIR
										DESTNVDMSLAQR
										TPVLFDIYEIK
										GTITDAPGFDPLR
P08758	4502107	IPI00329801.12	Annexin A5	ANXA5	396.00	65.00	0.75	0.07	17	NFATSLYSMIK	cytoplasm,extracellular	coagulation,cell differentiation,regulation of biological process,cell organization and biogenesis,metabolic process,cell death,response to stimulus,cell communication	metal ion binding,protein binding,enzyme regulator activity
										SEIDLFNIR
										GTVTDFPGFDER
										SIPAYLAETLYYAMK
										DLLDDLKSELTGK
										GLGTDEESILTLLTSR
										DPDAGIDEAQVEQDAQALFQAGELK
										DLLDDLK
										VLTEIIASR
										LYDAYELK
										FITIFGTR
										ETSGNLEQLLLAVVK
										LIVALMKPSR
										YMTISGFQIEETIDR
										QVYEEEYGSSLEDDVVGDTSGYYQR
										MLVVLLQANR
										WGTDEEKFITIFGTR
A6NN80	71773415	IPI00002459.4	Annexin A6, isoform CRA_c	ANXA6	845.00	51.12	0.24	0.01	29	NKPLFFADK	membrane,cytoplasm	coagulation,regulation of biological process,transport	catalytic activity,metal ion binding,protein binding,enzyme regulator activity
										TTGKPIEASIR
										DLMTDLK
										AINEAYKEDYHK
										SELDMLDIR
										GLGTDEDTIIDIITHR
										MTNYDVEHTIK
										RVFQEFIK
										DAISGIGTDEK
										SEISGDLAR
										EAILDIITSR
										STPEYFAER
										GSIHDFPGFDPNQDAEALYTAMK
										LVFDEYLK
										LILGLMMPPAHYDAK
										GELSGDFEK
										EEDDVVSEDLVQQDVQDLYEAGELK
										SLHQAIEGDTSGDFLK
										WGTDEAQFIYILGNR
										GFGSDKEAILDIITSR
										TNEQMHQLVAAYK
										GTVRPANDFNPDADAK
										ALIEILATR
										SLEDALSSDTSGHFR
										DLEADIIGDTSGHFQK
										MLVVLLQGTR
										SEIDLLNIR
										VFQEFIK
P46013	103472005	IPI00004233.2	Antigen KI-67	MKI67	117.00	6.08	1.08	0.1	14	FTQTSGETTDADKEPAGEDK	cytoplasm,nucleus,organelle lumen,chromosome	regulation of biological process,cell proliferation	nucleotide binding,protein binding
										LTQTSGETTHTDKVPGGEDK
										SQPDPVDTPTSSKPQSK
										EEAQSLEDLAGFK
										NIQKLPVESK
										GQNLLQTQDHAK
										QILDPAARVTGMK
										DINTFLGTPVQK
										QILDPAASVTGSR
										SPQPDPVDTPASTK
										NINTFVETPVQK
										AKALEDLAGFK
										ARALEDLVDFK
										NEKKPMK
Q9BXS5	14210504	IPI00032516.5	AP-1 complex subunit mu-1	AP1M1	80000	12.06	0.53	0.03	4	GDVDMSEVEHFMPILMEK	membrane,Golgi,cytoplasm,cytosol	coagulation,regulation of biological process,cell organization and biogenesis,metabolic process,response to stimulus,transport	catalytic activity,metal ion binding,antioxidant activity,protein binding,enzyme regulator activity,transporter activity
										AHFGLPSVEAEDK
										VVQVFSEYFK
										VFLSGMPELR
P63010	4557469	IPI00784156.1	AP-2 complex subunit beta	AP2B1	70000	2.77	0.63	0.06	2	LQNNNVYTIAK	membrane,Golgi,cytoplasm,cytosol	defense response,coagulation,cell differentiation,regulation of biological process,cell organization and biogenesis,metabolic process,response to stimulus,transport	catalytic activity,metal ion binding,protein binding,transporter activity
										LASQANIAQVLAELK
O95831	4757732	IPI00000690.1	Apoptosis-inducing factor 1, mitochondrial	AIFM1	203.00	15.50	0.35	0.03	7	TGGLEIDSDFGGFR	membrane,cytoplasm,cytosol,nucleus,mitochondrion,organelle lumen	cell differentiation,regulation of biological process,cell organization and biogenesis,cellular homeostasis,metabolic process,cell death,response to stimulus,cell communication	catalytic activity,nucleotide binding,DNA binding,protein binding
										LNDGSQITYEK
										VMPNAIVQSVGVSSGK
										ALGTEVIQLFPEK
										DGEQHEDLNEVAK
										ILPEYLSNWTMEK
										AALSASEGEEVPQDK
Q96FU5	14714568	IPI00184353.1	Arginyl-tRNA synthetase 2, mitochondrial	RARS2	53000	4.15	1.38	0.03	2	STIIGNFIANLK	cytoplasm,mitochondrion,organelle lumen	metabolic process	catalytic activity,nucleotide binding,protein binding
										IVVEFSSPNVAK
P54136	15149476	IPI00004860.2	Arginyl-tRNA synthetase, cytoplasmic	RARS	154.00	16.21	1.09	0.09	12	GFDILGIKPVQR	cytoplasm,cytosol,nucleus,organelle lumen	metabolic process	catalytic activity,nucleotide binding,protein binding
										VEIAGPGFINVHLRK
										FPEILQK
										LFEFAGYDVLR
										LMDLLGEGLKR
										LMDLLGEGLK
										VEIAGPGFINVHLR
										NMINIISR
										LLQQEEEIK
										VIVDFSSPNIAK
										LNDYIFSFDK
										IYDALDVSLIER
A4D2E6	51094564	IPI00867741.1	arsenate resistance protein ARS2	SRRT	240.00	13.82	0.68	0.02	11	MLDAAVIK	cytoplasm,nucleus,organelle lumen	regulation of biological process,metabolic process,cell proliferation,response to stimulus	nucleotide binding,protein binding
										ISHGEVLEWQK
										FVTSNTQELGK
										LTPLLSVR
										VALSEPQPER
										VALSEPQPERR
										ILEQEEEEEQAGKPGEPSK
										DLDAPDDVDFF
										LIHTLDDR
										EVAFFNNFLTDAK
										ESLSEEEAQK
Q549T9	119597139	IPI00215927.3	Asparagine synthetase	ASNS	109.00	20.50	1.24	0.1	10	ADWLSHYWMPK	cytoplasm,cytosol	cell differentiation,regulation of biological process,metabolic process,cell death,response to stimulus,cell communication	catalytic activity,nucleotide binding,protein binding
										DTYGVRPLFK
										ELYLFDVLR
										LFPGFEIETVK
										EAFSDGITSVK
										FPFNTPK
										VDGEIILHLYDK
										VEPFLPGHYEVLDLKPNGK
										ETFEDSNLIPK
										LAVVDPLFGMQPIR
O43776	4758762	IPI00306960.3	Asparaginyl-tRNA synthetase, cytoplasmic	NARS	257.00	24.09	1.73	0.07	12	FLTWILNR	cytoplasm,cytosol	metabolic process	catalytic activity,nucleotide binding,protein binding
										EGIDPTPYYWYTDQR
										IGALEGYR
										IFDSEEILAGYK
										SMVTRCFR
										SPAGSIVHELNPNFQPPK
										EPFPTIYVDSQK
										EPFPTIYVDSQKENER
										NDPSLPEPK
										MNYSDAIVWLK
										NLMFLVLR
										KEDGTFYEFGEDIPEAPER
P14868	45439306	IPI00216951.2	Aspartyl-tRNA synthetase, cytoplasmic	DARS	117.00	23.35	0.96	0.1	9	EAGVEMGDEDDLSTPNEKLLGHLVK	membrane,cytoplasm,cytosol,cell surface	regulation of biological process,cell differentiation,cell organization and biogenesis,metabolic process	catalytic activity,nucleotide binding,protein binding
										QQQFNVQALVAVGDHASK
										EAGVEMGDEDDLSTPNEK
										GFVEIQTPK
										IISAASEGGANVFTVSYFK
										IYVISLAEPR
										FLEPTLR
										LPLQLDDAVRPEAEGEEEGR
										VFSIGPVFR
Q9UBB4	7106299	IPI00001636.1	Ataxin-10	ATXN10	47000	11.79	0.75	0.06	5	SPELVQAMFPK	membrane,cytoplasm	cell differentiation,development,cell organization and biogenesis,metabolic process,cell death,transport	catalytic activity,nucleotide binding,metal ion binding,protein binding,transporter activity
										DDIPVFLR
										ITSDEPLTKDDIPVFLR
										CLRNACIECSVNQNSIR
										VEQESLLTAFR
P25705	50345984	IPI00440493.2	ATP synthase subunit alpha, mitochondrial	ATP5A1	365.00	41.05	0.61	0.08	19	GMSLNLEPDNVGVVVFGNDK	membrane,cytoplasm,extracellular,mitochondrion,organelle lumen	regulation of biological process,development,metabolic process,cell proliferation,transport	catalytic activity,nucleotide binding,metal ion binding,protein binding,transporter activity
										ELIIGDR
										TGTAEMSSILEER
										EAYPGDVFYLHSR
										HALIIYDDLSK
										QMSLLLR
										TGAIVDVPVGEELLGR
										LKEIVTNFLAGFEA
										GIRPAINVGLSVSR
										LELAQYR
										EIVTNFLAGFEA
										VVDALGNAIDGK
										AVDSLVPIGR
										FENAFLSHVVSQHQALLGTIR
										QGQYSPMAIEEQVAVIYAGVR
										DNGKHALIIYDDLSK
										VLSIGDGIAR
										ILGADTSVDLEETGR
										TSIAIDTIINQK
P06576	32189394	IPI00303476.1	ATP synthase subunit beta, mitochondrial	ATP5B	1431.0	45.37	0.81	0.02	18	EGNDLYHEMIESGVINLK	membrane,cytoplasm,mitochondrion,organelle lumen,cell surface	regulation of biological process,development,cell organization and biogenesis,cell motility,cellular homeostasis,metabolic process,transport	catalytic activity,nucleotide binding,structural molecule activity,signal transducer activity,metal ion binding,protein binding,transporter activity,receptor activity
										DQEGQDVLLFIDNIFR
										TIAMDGTEGLVR
										IMDPNIVGSEHYDVAR
										VVDLLAPYAK
										IGLFGGAGVGK
										SLQDIIAILGMDELSEEDK
										FTQAGSEVSALLGR
										IPVGPETLGR
										FLSQPFQVAEVFTGHMGK
Q8NE71	69354671	IPI00873899.1	ATP-binding cassette sub-family F member 1	ABCF1	199.00	14.91	1.36	0.14	11	VYEELRATGAAAAEAK	membrane,ribosome,cytoplasm	defense response,metabolic process,response to stimulus	translation regulator activity,catalytic activity,nucleotide binding,transporter activity
										MEETPTEYLQR
										STLLLLLTGK
										IGFFNQQYAEQLR
										GFNLPYQDAR
										TFFEELAVEDK
										NLDFGIDMDSR
										AVSEEQQPALK
										AVSEEQQPALKGK
										NQDEESQEAPELLK
										FAALDNEEEDKEEEIIK
P53396	38569421	IPI00021290.5	ATP-citrate synthase	ACLY	593.00	35.33	2.54	0.17	27	LLVGVDEK	membrane,cytoplasm,cytosol,extracellular	metabolic process	catalytic activity,nucleotide binding,metal ion binding,protein binding
										YPGSTFMDHVLR
										HPWDDISYVLPEHMSM
										RGGPNYQEGLR
										LYRPGSVAYVSR
										AKPAMPQDSVPSPR
										VTPDTDWAR
										LLQDHPWLLSQNLVVKPDQLIK
										TIAIIAEGIPEALTR
										LIMGIGHR
										DLVSSLTSGLLTIGDR
										HLLVHAPEDK
										ILIIGGSIANFTNVAATFK
										SMGFIGHYLDQK
										EAGVFVPR
										SAYDSTMETMNYAQIR
										AFDSGIIPMEFVNK
										QHFPATPLLDYALEVEK
										SINNPDMRVQILK
										EGDYVLFHHEGGVDVGDVDAK
										AGKDLVSSLTSGLLTIGDR
										EEMGIGGVLGLLWFQK
										WGDIEFPPPFGR
										DGVYVLDLAAK
										AIVWGMQTR
										LGLVGVNLTLDGVK
										IGNTGGMLDNILASK
P12956	4503841	IPI00644712.4	ATP-dependent DNA helicase 2 subunit 1	XRCC6	1417.0	49.92	1.26	0.11	14	DSLIFLVDASK	membrane,cytoplasm,nucleus,organelle lumen,chromosome	cell differentiation,regulation of biological process,reproduction,development,cell organization and biogenesis,metabolic process,response to stimulus	catalytic activity,transcription regulator activity,nucleotide binding,DNA binding,protein binding
										KQELLEALTK
										RLGSLVDEFK
										IISSDRDLLAVVFYGTEK
										NLEALALDLMEPEQAVDLTLPK
										RILELDQFK
										IMATPEQVGK
										IQVTPPGFQLVFLPFADDK
										TFNTSTGGLLLPSDTKR
										FDDPGLMLMGFKPLVLLK
										ELVYPPDYNPEGK
										SDSFENPVLQQHFR
										VEYSEEELKTHISK
										NIPPYFVALVPQEEELDDQK
P13010	10863945	IPI00220834.8	ATP-dependent DNA helicase 2 subunit 2	XRCC5	559.00	30.05	1.17	0.09	15	DQVTAQEIFQDNHEDGPTAK	cytoplasm,nucleus,organelle lumen,chromosome	cell differentiation,regulation of biological process,reproduction,development,cell organization and biogenesis,metabolic process,cell proliferation,cell death,response to stimulus,cell communication	catalytic activity,DNA binding,nucleotide binding,protein binding
										QYMFSSLK
										ANPQVGVAFPHIK
										FFMGNQVLK
										TLFPLIEAK
										HIEIFTDLSSR
										VITMFVQR
										TDTLEDLFPTTK
										TWTVVDAK
										EDIIQGFR
										YGSDIVPFSK
										YAYDKR
										SQLDIIIHSLK
										LTIGSNLSIR
										EEASGSSVTAEEAKK
P46063	14591904	IPI00178431.12	ATP-dependent DNA helicase Q1	RECQL	457.00	23.42	0.92	0.11	14	QLGISATMLNASSSK	cytoplasm,nucleus	metabolic process,response to stimulus	catalytic activity,nucleotide binding,DNA binding,protein binding
										ANLLNNEAHAITMQVTK
										SMENYYQESGRAGR
										FRPLQLETINVTMAGK
										VAGVVAPTLPR
										LIDSWMGK
										LIYVTPEK
										EVFLVMPTGGGK
										ISSMVVMENVGQQK
										VKDILQNVFK
										IIAHFLIQQYLK
										QKPSNTEDFIEDIVK
										SMENYYQESGR
										DILQNVFK
	3107913	IPI00297178.4	ATP-dependent RNA helicase #3	DHX16	75000	2.21	1.2	0.05	2	FSTFFDDAPVFR	membrane,nucleus	regulation of biological process,metabolic process,transport	catalytic activity,nucleotide binding,protein binding
										LEATNRYHMPK
Q08211	100913206	IPI00844578.1	ATP-dependent RNA helicase A	DHX9	898.00	26.69	1.34	0.03	26	ISAVSVAER	membrane,cytoplasm,nucleus,organelle lumen,cytoskeleton	metabolic process	catalytic activity,nucleotide binding,DNA binding,protein binding,RNA binding																							L
										AAMEALVVEVTK
										LETHMTPEMFR
										GMTLVTPLQLLLFASK
										TTQVPQFILDDFIQNDR
										ETPFELIEALLK
										LAQFEPSQR
										DFVNYLVR
										TPLHEIALSIK
										QLYHLGVVEAYSGLTK
										QPAIISQLDPVNER
										GMTLVTPLQLLLFASKK
										LNMATLR
										LNQYFQK
										LFTAHNNMTNYATVWASK
										YPSPFFVFGEK
										ELDALDANDELTPLGR
										VQSDGQIVLVDDWIK
										LSMSQLNEK
										FESILPRPHASIMFCTVGVLLRK
										DINTDFLLVVLR
										AENNSEVGASGYGVPGPTWDR
										AIEPPPLDAVIEAEHTLR
										VFDPVPVGVTK
										YQILPLHSQIPR
										FERLETHMTPEMFR
Q92499	4826686	IPI00293655.3	ATP-dependent RNA helicase DDX1	DDX1	196.00	27.30	0.95	0.12	16	LDDLVSTGK	cytoplasm	regulation of biological process,cell differentiation,reproduction,development,cell organization and biogenesis,metabolic process	catalytic activity,nucleotide binding,protein binding,RNA binding
										QNLERFK
										SQHSGNAQVTQTK
										DLGLAFEIPPHMK
										GIDIHGVPYVINVTLPDEK
										ELAEQTLNNIK
										FLVLDEADGLLSQGYSDFINR
										GHVDILAPTVQELAALEK
										MGLAISLVATEK
										ELLIIGGVAAR
										DGFVALSK
										VPVDEFDGK
										MHNQIPQVTSDGKR
										DQLSVLENGVDIVVGTPGR
										FGFGFGGTGK
										APDGYIVK
Q9NVP1	38327634	IPI00301323.1	ATP-dependent RNA helicase DDX18	DDX18	111.00	10.45	0.61	0.06	6	VPPFVDLNVNSNEGK	cytoplasm	metabolic process	catalytic activity,nucleotide binding,RNA binding
										VPLSEFDFSWSK
										ILDVGFEEELK
										ELAMQTFGVLK
										QTMLFSATQTR
										ISDIQSQLEK
Q9GZR7	9966805	IPI00006987.1	ATP-dependent RNA helicase DDX24	DDX24	63000	11.41	1.21	0.04	7	AQAVSEEEEEEEGKSSSPK	cytoplasm,nucleus,organelle lumen	metabolic process	catalytic activity,nucleotide binding,RNA binding
										TWIPEVHDQK
										NPSSLFSK
										NEATVETLTETK
										QNENEEENLDKEQTGNLK
										EPQPEQPQPSTSAN
										NAAPPPSNTEAPPGETR
O00148	21040371	IPI00940237.1	ATP-dependent RNA helicase DDX39	DDX39	442.00	20.84	1.37	0.14	10	LTLHGLQQYYVK	cytoplasm,nucleus	cell organization and biogenesis,metabolic process,transport	catalytic activity,nucleotide binding,metal ion binding,protein binding
										RDVQEIFR
										ILVATNLFGR
										DFLLKPELLR
										GLAITFVSDENDAK
										MLEQLDMR
										VSVFFGGLSIK
										KFMQDPMEVFVDDETK
										DVQEIFR
										FMQDPMEVFVDDETK
O00571	87196351	IPI00215637.5	ATP-dependent RNA helicase DDX3X	DDX3X	355.00	27.49	0.5	0.05	16	VRPCVVYGGADIGQQIR	membrane,cytoplasm,nucleus,organelle lumen	metabolic process	catalytic activity,nucleotide binding,DNA binding,protein binding,RNA binding
										QYPISLVLAPTR
										DSLTLVFVETK
										YLVLDEADR
										MLDMGFEPQIR
										FSGGFGAR
										VGSTSENITQKVVWVEESDK
										LEQELFSGGNTGINFEK
										DLLDLLVEAK
										VGSTSENITQK
										IVEQDTMPPK
										SGFGKFER
										VGNLGLATSFFNER
										SFLLDLLNATGK
										SPILVATAVAAR
										ELAVQIYEEAR
Q86XP3	45446747	IPI00409671.3	ATP-dependent RNA helicase DDX42	DDX42	144.00	13.97	1.06	0.08	10	VVQGDIGEANEDVTQIVEILHSGPSK	nucleus,organelle lumen		catalytic activity,nucleotide binding,RNA binding
										FGKAYNLR
										DSNFAGDLVR
										IIDPLPPIDHSEIDYPPFEK
										VSYLVFDEADR
										MFDMGFEYQVR
										DILIDPIR
										DIPVLVATDVAAR
										ELLDLAMQNAWFR
										LNIGGGGLGYR
Q7Z478	67782362	IPI00217413.3	ATP-dependent RNA helicase DHX29	DHX29	62000	1.68	1.21	0.03	2	IGACELNEPK	cytoplasm	metabolic process	translation regulator activity,catalytic activity,nucleotide binding
										SAEAGIAGEAQSK
Q8N275	21749446	IPI00295992.1	ATPase family, AAA domain containing 3A	ATAD3A	249.00	22.56	1.17	0	12	QTVLESIR			catalytic activity,nucleotide binding,protein binding
										ATLNAFLYR
										NILMYGPPGTGK
										QQQLLNEENLR
										TAGTLFGEGFR
										INEMVHFDLPGQEER
										ITVLEALR
										FMLVLASNQPEQFDWAINDRINEMVHFDLPGQEER
										LLSRPQDALEGVVLSPSLEAR
										LFDWANTSR
										WSNFDPTGLER
										LAQFDYGR
	13559030	IPI00397808.3	bA92K2.2 (similar to ubiquitin)	LOC388720	64000	30.13	0.45	0.04	4	ESTLHLVLR	ribosome,cytoplasm	metabolic process	structural molecule activity
										TLSDYNIQK
										IQDKEGIPPDQQR
										TITLEVELSDTIDNVK
O95816	4757834	IPI00000643.1	BAG family molecular chaperone regulator 2	BAG2	82000	20.85	1.01	0.06	4	FLDDLGNAK	membrane	cell differentiation,regulation of biological process,metabolic process,cell death	nucleotide binding,DNA binding,protein binding
										LLESLDQLELR
										EILLEMIHSIQNSQDMR
										RLETLLR
Q8WYA6	18644734	IPI00844214.1	Beta-catenin-like protein 1	CTNNBL1	136.00	9.77	1.14	0.07	6	EYAENIGDGR	membrane,nucleus,organelle lumen	regulation of biological process,cell differentiation,development,metabolic process,cell death,response to stimulus	DNA binding,protein binding
										TIFPLFMK
										GEGLQLMNLMLR
										LLQIIDR
										FVDILGLR
										YLGAMQVADK
Q96T60	31543419	IPI00290684.3	Bifunctional polynucleotide phosphatase/kinase	PNKP	121.00	9.21	0.54	0.01	4	VAIDNTNPDAASR	nucleus,organelle lumen	metabolic process,response to stimulus	catalytic activity,DNA binding,nucleotide binding,protein binding
										ILYPEIPR
										LLVFTAAGVKPQGK
										CVTTCETALKQGK
P31939	20127454	IPI00289499.3	Bifunctional purine biosynthesis protein PURH	ATIC	218.00	44.43	0.75	0.1	20	AEISNAIDQYVTGTIGEDEDLIK		development,metabolic process	catalytic activity,metal ion binding,protein binding,enzyme regulator activity
										TVASPGVTVEEAVEQIDIGGVTLLR
										TGLVEFAR
										APGQLALFSVSDK
										ALFEEVPELLTEAEKK
										TLTPISAAYAR
										NIPEDNADMAR
										EALGIPAAASFK
										ALFEEVPELLTEAEK
										SLFSNVVTK
										ANYWWLR
										NLTALGLNLVASGGTAK
										YGMNPHQTPAQLYTLQPK
										LDFNLIR
										AFTHTAQYDEAISDYFR
										TLFGLHLSQK
										TLHPAVHAGILAR
										DVSELTGFPEMLGGR
										DLIVATIAVK
										EVSDGIIAPGYEEEALTILSK
Q13867	4557367	IPI00219575.5	Bleomycin hydrolase	BLMH	59000	2.42	1.25	0.21	2	IGPITPLEFYR	cytoplasm,nucleus	metabolic process,response to stimulus	catalytic activity,protein binding
										DAGPLLISLK
P80723	30795231	IPI00299024.9	Brain acid soluble protein 1	BASP1	202.00	33.04	3.03	0.05	4	AAEAAAAPAESAAPAAGEEPSKEEGEPK	membrane,cytoplasm,nucleus,organelle lumen,chromosome,cytoskeleton	cell differentiation,regulation of biological process,cell organization and biogenesis,metabolic process,cell death,response to stimulus,transport,cell communication	DNA binding,transcription regulator activity,signal transducer activity,protein binding,transporter activity
										ETPAATEAPSSTPK
										APEQEQAAPGPAAGGEAPK
										ESEPQAAAEPAEAK
Q9UHR4	32171238	IPI00179326.7	Brain-specific angiogenesis inhibitor 1-associated protein 2-like protein 1	BAIAP2L1	97000	2.94	1.39	0.06	2	VNNSTGTSEDPSLQR	membrane,nucleus,extracellular	defense response,cell differentiation,regulation of biological process,development,cell organization and biogenesis,metabolic process,cell death,response to stimulus,cell communication	catalytic activity,DNA binding,transcription regulator activity,signal transducer activity,protein binding,receptor activity
										TEPTAQQNLALQLAEK
	134254472		C2f protein	EMG1	144.00	10.25	0.92	0.03	2	NVLIEVNPQTR	membrane,cytoplasm,nucleus,organelle lumen	cell organization and biogenesis,metabolic process	protein binding,RNA binding
										VGTSFSIPVVSDVR
P27708	18105007	IPI00301263.2	CAD protein	CAD	241.00	6.79	1.06	0.06	13	VPQFSFSR	membrane,cytoplasm,cytosol,nucleus,organelle lumen	cell organization and biogenesis,metabolic process	catalytic activity,nucleotide binding,metal ion binding,protein binding
										SFPFVSKTLGVDLVALATR
										LLDTIGISQPQWR
										MALLATVLGR
										TSSSFAAAMAR
										KMVVMHPMPR
										LSLDDLLQR
										TLGVDLVALATR
										LYLNETFSELR
										LGGAVLSFSEATSSVQK
										AAFALGGLGSGFASNR
										SILEQLAEK
										TPHVLVLGSGVYR
O75746	21361103	IPI00386271.4	Calcium-binding mitochondrial carrier protein Aralar1	SLC25A12	153.00	16.67	0.38	0.01	9	GLIPQLIGVAPEK	membrane,cytoplasm,mitochondrion	metabolic process,response to stimulus,transport	metal ion binding,protein binding,transporter activity
										YEGFFGLYR
										IYSTLAGTR
										IVQLLAGVADQTK
										AVKVQTTK
										ACFLRDIPFSAIYFPVYAHCK
										NIFLQYASTEVDGER
										KDVEVTK
										IAPLAEGALPYNLAELQR
Q9UJS0	7657581	IPI00007084.3	Calcium-binding mitochondrial carrier protein Aralar2	SLC25A13	168.00	24.15	0.53	0.06	12	YEGFFGLYR	membrane,cytoplasm,mitochondrion	metabolic process,response to stimulus,transport	catalytic activity,metal ion binding,transporter activity
										IYSTLAGTR
										FGLGSVAGAVGATAVYPIDLVK
										GLLPQLLGVAPEK
										MTLADIER
										ASGDSARPVLLQVAESAYR
										IAPLEEGTLPFNLAEAQR
										KDVEVTK
										FGLYLPLFKPSVSTSK
										ACFLRDIPFSAIYFPCYAHVK
										VSALSVVR
										YLNIFGESQPNPK
Q6NUK1	148491091	IPI00337494.7	Calcium-binding mitochondrial carrier protein SCaMC-1	SLC25A24	306.00	33.12	0.72	0.04	13	YETLFQALDR	membrane,cytoplasm,extracellular,mitochondrion	defense response,cell organization and biogenesis,response to stimulus,transport	metal ion binding,transporter activity
										DYFLFNPVTDIEEIIR
										NGDGVVDIGELQEGLR
										IMMQVHGSK
										VLPAVGISYVVYENMK
										NLGIPLGQDAEEK
										MNIFGGFR
										QLLAGGIAGAVSR
										EGIPGLYR
										HEGLGAFYK
										IGTFERFISGSMAGATAQTFIYPMEVMK
										IMMQVHGSKSDK
										SYWLDNFAK
Q9HB71	7656952	IPI00395627.3	Calcyclin-binding protein	CACYBP	99000	30.70	1.35	0.1	5	ISNYGWDQSDK	membrane,cytoplasm,nucleus,extracellular,mitochondrion,organelle lumen	development,cell organization and biogenesis,metabolic process	catalytic activity,signal transducer activity,metal ion binding,protein binding,transporter activity
										WDYLTQVEK
										SYSMIVNNLLKPISVEGSSK
										AELLDNEKPAAVVAPITTGYTVK
										SFDLLVK
P27824	66933005	IPI00941747.1	Calnexin	CANX	199.00	22.47	0.78	0.03	12	IVDDWANDGWGLK	membrane,cytoplasm,endoplasmic reticulum,extracellular	development,cell organization and biogenesis,metabolic process	metal ion binding,protein binding
										AEEDEILNR
										TPYTIMFGPDK
										IVDDWANDGWGLKK
										KIPNPDFFEDLEPFR
										EEEEEKEEEK
										TPELNLDQFHDK
										GTLSGWILSK
										YDGKWEVEEMK
										LHFIFR
										APVPTGEVYFADSFDR
										IPDPEAVKPDDWDEDAPAK
P07384	12408656	IPI00011285.1	Calpain-1 catalytic subunit	CAPN1	145.00	22.13	0.66	0.03	16	SGSMSAYEMR	membrane,cytoplasm	regulation of biological process,metabolic process,cell proliferation	catalytic activity,metal ion binding,protein binding
										QLAGEDMEISVK
										SEQFINLR
										RPTELLSNPQFIVDGATR
										DEAFPPVPQSLGYK
										LETMFR
										MAIESAGFK
										KAPSDLYQIILK
										WNTTLYEGTWR
										MEDGEFWMSFR
										NYLSIFR
										GHAYSVTGAK
										DFFLANASR
										APSDLYQIILK
										NYPATFWVNPQFK
										LYELIITR
P17655	157389005	IPI00289758.6	Calpain-2 catalytic subunit	CAPN2	198.00	5.57	0.84	0.06	4	NPWGEVEWTGR	membrane,cytoplasm	cell differentiation,development,cell organization and biogenesis,cellular homeostasis,metabolic process,response to stimulus	catalytic activity,nucleotide binding,metal ion binding,protein binding
										SDTFINLR
										IMVDMLDSDGSGK
										NFFLTNR
Q15417	4502923	IPI00216682.5	Calponin-3	CNN3	324.00	26.14	1.31	0.11	6	GPSYGLSAEVK	cytoskeleton	development,cell organization and biogenesis	protein binding
										AGQSVIGLQMGTNK
										MQTDKPFDQTTISLQMGTNK
										LTLQPVDNSTISLQMGTNK
										GMSVYGLGR
										GASQAGMLAPGTR
P27797	4757900	IPI00020599.1	Calreticulin	CALR	63000	27.10	1.04	0.08	6	VHVIFNYK	membrane,cytoplasm,endoplasmic reticulum,nucleus,cytosol,extracellular,organelle lumen,cell surface	cell differentiation,regulation of biological process,development,cell organization and biogenesis,cellular homeostasis,metabolic process,cell proliferation,cell death,response to stimulus,transport,cell communication	catalytic activity,transcription regulator activity,DNA binding,metal ion binding,protein binding,RNA binding
										GQTLVVQFTVK
										EQFLDGDGWTSR
										FYALSASFEPFSNK
										IDDPTDSKPEDWDKPEHIPDPDAK
										SGTIFDNFLITNDEAYAEEFGNETWGVTK
O43852	4502551	IPI00941900.1	Calumenin	CALU	67000	9.21	1.05	0.03	2	EEFTAFLHPEEYDYMK	Golgi,cytoplasm,endoplasmic reticulum,extracellular,organelle lumen		metal ion binding
										DIVVQETMEDIDK
P17612	4506055	IPI00396630.3	cAMP-dependent protein kinase catalytic subunit alpha	PRKACA	45000	3.42	1.61	0.11	2	ILQAVNFPFLVK	membrane,Golgi,cytoplasm,nucleus,cytosol,mitochondrion	regulation of biological process,development,cell organization and biogenesis,metabolic process,response to stimulus,transport,cell communication	catalytic activity,nucleotide binding,protein binding,enzyme regulator activity
										DKDTLDFIR
	131888105		cancer susceptibility candidate 1 isoform a	CASC1	61000	1.25	0.46	0.07	2	LLQEEEERR	membrane
										VSWLGEEPVAGVWSEK
P48729	68303572	IPI00183400.8	Casein kinase I isoform alpha	CSNK1A1	193.00	15.73	1.42	0.05	4	FEEAPDYMYLR	cytoplasm,cytosol,extracellular	metabolic process,cell communication	catalytic activity,nucleotide binding,protein binding
										AAQQAASSSGQGQQAQTPTGK
										TVLMLADQMISR
										TSLPWQGLK
P68400	29570791	IPI00744507.1	Casein kinase II subunit alpha	CSNK2A1	163.00	22.25	1.25	0.1	7	QLYQTLTDYDIR	membrane,nucleus,extracellular,organelle lumen	metabolic process,response to stimulus,cell communication	catalytic activity,nucleotide binding,protein binding,enzyme regulator activity,RNA binding
										VLGTEDLYDYIDK
										LRLIDWGLAEFYHPGQEYNVR
										TPALVFEHVNNTDFK
										GGPNIITLADIVKDPVSR
										GGPNIITLADIVK
P19784	4503097	IPI00020602.1	Casein kinase II subunit alpha'	CSNK2A2	253.00	20.57	0.81	0.04	6	FYMYELLK	membrane,cytoplasm,nucleus,extracellular	cell differentiation,regulation of biological process,reproduction,development,cell organization and biogenesis,metabolic process,cell proliferation,cell death,response to stimulus,transport,cell communication	catalytic activity,nucleotide binding,protein binding,transporter activity
										EPFFHGQDNYDQLVR
										TPALVFEYINNTDFK
										VLGTEELYGYLK
										VYAEVNSLR
										HLVSPEALDLLDK
P35221	55770844	IPI00215948.4	Catenin alpha-1	CTNNA1	140.00	14.24	1.48	0.01	9	QALQDLLSEYMGNAGR	membrane,cytoplasm,nucleus,cytoskeleton	cell differentiation,regulation of biological process,development,cell organization and biogenesis,cell proliferation,metabolic process,cell death,response to stimulus,transport,cell communication	DNA binding,transcription regulator activity,structural molecule activity,protein binding,transporter activity
										QDLLAYLQR
										LESIISGAALMADSSCTRDDR
										SQGMASLNLPAVSWK
										LLSNTVMPR
										LLEPLVTQVTTLVNTNSK
										AHVLAASVEQATENFLEK
										NLMNAVVQTVK
										LLILADMADVYK
Q03135	15451856	IPI00009236.5	Caveolin-1	CAV1	88000	30.90	0.21	0.04	4	ASFTTFTVTK	membrane,Golgi,cytoplasm,endoplasmic reticulum,cytosol,mitochondrion,cell surface	coagulation,regulation of biological process,cell differentiation,development,cellular homeostasis,metabolic process,transport,cell communication,reproduction,cell organization and biogenesis,cell proliferation,cell death,response to stimulus	catalytic activity,structural molecule activity,metal ion binding,antioxidant activity,protein binding,enzyme regulator activity
										IDFEDVIAEPEGTHSFDGIWK
										YVDSEGHLYTVPIR
										EIDLVNRDPK
Q8NE75	42542392	IPI00306723.2	CCAAT/enhancer binding protein zeta	CEBPZ	56000	6.55	1.11	0.06	7	EQIDTLFK	nucleus	regulation of biological process,metabolic process	DNA binding
										ELLITDLLPDNR
										VREQIDTLFK
										AIVSSGTLGDR
										FDNIGMNAMANK
										AAVKEPLEFHAK
										ENTDSVVMQPKR
	48255935		CD44 antigen isoform 1 precursor	CD44	188.00	9.16	0.66	0.06	6	LVINSGNGAVEDR	membrane,Golgi,cytoplasm,nucleus,cell surface	defense response,cell differentiation,regulation of biological process,development,cell organization and biogenesis,cell growth,cell motility,cell death,response to stimulus	signal transducer activity,protein binding,receptor activity
										YGFIEGHVVIPR
										ESSETPDQFMTADETR
										NLQNVDMK
										FAGVFHVEK
										SQEMVHLVNK
Q9NXV6	8923040	IPI00020991.2	CDKN2A interacting protein	CDKN2AIP	128.00	14.31	0.95	0.06	7	GISSSNEGVEEPSK	nucleus,organelle lumen	regulation of biological process,cell growth,metabolic process,cell communication	protein binding,RNA binding
										AVASREALK
										NSSSSGTSLLTPK
										SSQESIVCELR
										VMDKILSMAEGIK
										VTDAPTYTTR
										STSLASVSQLASK
B3KPM8	193786457	IPI00171087.5	cDNA FLJ31974 fis, clone NT2RP7008167, weakly similar to 85.1 kDa PROTEIN IN GREB-FEOA INTERGENIC REGION	SRBD1	58000	6.63	1.35	0.11	6	INSFLEK		metabolic process	catalytic activity,DNA binding,RNA binding
										DKDTLDFIR
										EGMEKIAER
										LFNDDNTIPFIIR
										ELINNLDADSLR
										KNAPQISDGSEVVVVK
Q8NCK5	22760272		cDNA FLJ90195 fis, clone MAMMA1001310	GRWD1	198.00	9.19	1.13	0.02	3	GQVEVFALR	nucleus,organelle lumen
										LLQVVEEPQALAAFLR
										VSWLGEEPVAGVWSEK
B2R858	189053803		cDNA, FLJ93750, Homo sapiens DEAD (Asp-Glu-Ala-Asp) box polypeptide 6 (DDX6), mRNA	DDX6	76000	10.59	1.34	0.16	3	GPVKPTGGPGGGGTQTQQQMNQLK	cytoplasm,nucleus		catalytic activity,nucleotide binding,protein binding,RNA binding
										SGAYLIPLLER
										QILLYSATFPLSVQK
B2RBK5	5453629	IPI00220503.9	cDNA, FLJ95559, Homo sapiens dynactin 2 (p50) (DCTN2), mRNA	DCTN2	65000	24.88	1.28	0.03	8	YADLPGIAR	membrane,cytoplasm,cytosol,chromosome,cytoskeleton	cell organization and biogenesis,cell proliferation,cell communication	signal transducer activity,protein binding,motor activity
										ENLATVEGNFASIDER
										MADPKYADLPGIAR
										VSALDLAVLDQVEAR
										LLHEVQELTTEVEK
										LLLQLEATK
										WSPIASTLPELVQR
										LLGPDAAINLTDPDGALAK
B2RCX0	338039	IPI00102626.1	cDNA, FLJ96345, Homo sapiens SET translocation (myeloid leukemia-associated) (SET),mRNA	SET	190.00	27.44	0.41	0.01	6	VEVTEFEDIK	cytoplasm,cytosol,nucleus,endoplasmic reticulum,organelle lumen	regulation of biological process,cell organization and biogenesis,metabolic process,transport	protein binding,enzyme regulator activity
										EQQEAIEHIDEVQNEIDR
										LNEQASEEILKVEQK
										EFHLNESGDPSSK
										LNEQASEEILK
										IDFYFDENPYFENK
P06493	4502709	IPI00026689.1	Cell division control protein 2 homolog	CDK1	216.00	34.68	1.08	0.07	8	DLKPQNLLIDDK	membrane,cytoplasm,nucleus,cytosol,organelle lumen,cytoskeleton	cell division,cell differentiation,regulation of biological process,metabolic process,cell death,response to stimulus,cell communication	catalytic activity,nucleotide binding,protein binding
										IGEGTYGVVYK
										NLDENGLDLLSK
										LESEEEGVPSTAIR
										ALGTPNNEVWPEVESLQDYK
										LADFGLAR
										MALNHPYFNDLDNQIK
										SPEVLLGSAR
Q99459	11067747	IPI00465294.2	Cell division cycle 5-like protein	CDC5L	171.00	16.21	1.36	0.03	9	ESDLPSAILQTSGVSEFTK	spliceosome,cytoplasm,nucleus,organelle lumen	regulation of biological process,metabolic process	DNA binding,protein binding,RNA binding
										KAQDVLVQEMEVVK
										LVLPAPQISDAELQEVVK
										RGVDYNAEIPFEK
										ILLGGYQSR
										EIDDTYIEDAADVDAR
										LGLLGLPAPK
										TPSNGAEGLTPR
										ILQEAQNLMALTNVDTPLK
Q8IX12	46852388	IPI00217357.2	Cell division cycle and apoptosis regulator protein 1	CCAR1	165.00	7.83	1.11	0.09	8	IQTLPNQNQSQTQPLLK	Golgi,cytoplasm,nucleus	cell division,cell differentiation,regulation of biological process,metabolic process,cell death,response to stimulus	catalytic activity,DNA binding,metal ion binding
										VLVEATYNPNMPFK
										YTVQFSK
										LQLLEEK
										DLSQLQENLK
										LLLPTPTVK
										AGLLQPPVR
										NMAILDPPDADHLYSAK
P50613	4502743	IPI00000685.1	Cell division protein kinase 7	CDK7	124.00	21.10	1.34	0.05	5	SNISLVFDFMETDLEVIIK	cytoplasm,nucleus,mitochondrion,organelle lumen	cell division,regulation of biological process,cell differentiation,cell organization and biogenesis,cell proliferation,metabolic process,response to stimulus,cell communication	catalytic activity,nucleotide binding,transcription regulator activity,metal ion binding,signal transducer activity,protein binding
										DLKPNNLLLDENGVLK
										APELLFGAR
										LDFLGEGQFATVYK
										VPFLPGDSDLDQLTR
P50750	4502747	IPI00301923.4	Cell division protein kinase 9	CDK9	183.00	19.62	1.48	0.09	6	EGFPITALR	membrane,nucleus,organelle lumen	regulation of biological process,cell differentiation,cell organization and biogenesis,cell proliferation,metabolic process,cell communication	catalytic activity,DNA binding,nucleotide binding,protein binding,RNA binding
										NPATTNQTEFER
										DPYALDLIDK
										LLVLDPAQR
										IDSDDALNHDFFWSDPMPSDLK
										IGQGTFGEVFK
	58761486	IPI00290770.3	chaperonin containing TCP1, subunit 3 isoform b	CCT3	298.00	33.27	1.33	0.04	14	ALDDMISTLK	membrane,cytoplasm,cytosol,nucleus,cytoskeleton	metabolic process	nucleotide binding,protein binding
										AMTGVEQWPYR
										ELGIWEPLAVK
										KGESQTDIEITR
										IVLLDSSLEYK
										NVLLDPQLVPGGGASEMAVAHALTEK
										MLLDPMGGIVMTNDGNAILR
										DVTHPRMR
										IVSRPEELREDDVGTGAGLLEIK
										EILSEVER
										AVAQALEVIPR
										TAVETAVLLLR
										TIADIIR
										GISDLAQHYLMR
O00299	14251209	IPI00010896.3	Chloride intracellular channel protein 1	CLIC1	268.00	35.68	0.75	0.1	6	LAALNPESNTAGLDIFAK	membrane,Golgi,cytoplasm,cytosol,nucleus	defense response,cell organization and biogenesis,metabolic process,response to stimulus,transport,cell communication	structural molecule activity,protein binding,transporter activity
										LFMVLWLK
										NSNPALNDNLEK
										GFTIPEAFR
										GVTFNVTTVDTK
										VLDNYLTSPLPEEVDETSAEDEGVSQR
Q13185	20544151	IPI00297579.4	Chromobox protein homolog 3	C15orf57	626.00	28.96	0.74	0.01	6	VEYFLK	membrane,nucleus,chromosome,cytoskeleton	regulation of biological process,cell organization and biogenesis,metabolic process	catalytic activity,transcription regulator activity,metal ion binding,protein binding
										VEEAEPEEFVVEKVLDR
										WKDSDEADLVLAK
										VEEAEPEEFVVEK
										IIGATDSSGELMFLMK
										KVEEAEPEEFVVEK
Q5VXX7	148612870	IPI00329088.2	chromodomain helicase DNA binding protein 1-like	CHD1L	71000	3.46	1.03	0.1	3	DLDAFENETAK	nucleus	cell organization and biogenesis,metabolic process,response to stimulus	catalytic activity,DNA binding,nucleotide binding,protein binding
										LQNILSQLR
										GIPTYIYYFPR
	51599156		chromodomain helicase DNA binding protein 4	CHD4	239.00	12.40	1.18	0.09	18	GNFLEIK	nucleus,organelle lumen,chromosome	regulation of biological process,cell organization and biogenesis,metabolic process,cell communication	catalytic activity,nucleotide binding,DNA binding,transcription regulator activity,metal ion binding,protein binding
										VGGNIEVLGFNAR
										AAYLNMSEDPSHPSMALNTR
										ENEFSFEDNAIR
										LLEQALVIEEQLR
										GGGNQVSLLNVVMDLK
										TVQTAVFLYSLYK
										QLEELLSDMK
										YGMPPQDAFTTQWLVR
										WQDIQNDPR
										ELMRGEEGRPGK
										VLIFSQMTK
										FHNLEGFLEEFADIAK
										SSAQLLEDWGMEDIDHVFSEEDYR
										FSWAQGTDTILADEMGLGK
										IGVMSLIR
										EVMLQNGETPK
										EFSTNNPFK
Q6NX36	119591898	IPI00419840.1	chromosome 1 open reading frame 174, isoform CRA_a	C1orf174	156.00	5.76	1.01	0.01	2	LASAQEVAGSTSAK	nucleus
										SAMQSVVDDWIESYK
Q00610	4758012	IPI00024067.4	Clathrin heavy chain 1	CLTC	762.00	32.54	1.29	0.07	23	NLQNLLILTAIK	membrane,Golgi,cytoplasm,mitochondrion	cell organization and biogenesis,metabolic process,transport	catalytic activity,structural molecule activity,metal ion binding,protein binding,transporter activity																				VSQ
										HDVVFLITK
										AMLSANIR
										LDASESLR
										LEKHELIEFR
										HNIMDFAMPYFIQVMK
										NNLAGAEELFAR
										MYDAAKLLYNNVSNFGR
										SVNESLNNLFITEEDYQALR
										TLQIFNIEMK
										ISGETIFVTAPHEATAGIIGVNR
										AHMGMFTELAILYSK
										KVSQPIEGHAASFAQFK
										AYEFAER
										FNALFAQGNYSEAAK
										LLLPWLEAR
										IVLDNSVFSEHR
										AVNYFSK
										IAAYLFK
										KFDVNTSAVQVLIEHIGNLDR
										VANVELYYR
										RPISADSAIMNPASK
										KDPELWGSVLLESNPYR
O43809	5901926	IPI00646917.1	Cleavage and polyadenylation specificity factor subunit 5	NUDT21	286.00	23.35	0.96	0.08	5	LPGGELNPGEDEVEGLKR	membrane,cytoplasm,nucleus,organelle lumen,cytoskeleton	cell organization and biogenesis,metabolic process,transport	catalytic activity,protein binding,RNA binding
										YIQQTKPLTLER
										LMTEILGR
										TINLYPLTNYTFGTK
										LPGGELNPGEDEVEGLK
Q05048	75709220	IPI00011528.1	Cleavage stimulation factor 50 kDa subunit	CSTF1	125.00	12.53	0.59	0.06	4	LGMENDDTAVQYAIGR	nucleus	regulation of biological process,metabolic process	DNA binding,protein binding,RNA binding
										NLLSLGHNNIVR
										LWEISTGR
										TQAVFNHTEDYVLLPDER
Q12996	4557495	IPI00015195.1	Cleavage stimulation factor 77 kDa subunit	CSTF3	429.00	12.41	0.33	0.04	8	MAQAYDFALDK	cytoplasm,nucleus	regulation of biological process,metabolic process,cell communication	catalytic activity,nucleotide binding,DNA binding,metal ion binding,protein binding,RNA binding
										SGEIWAR
										LFSDEAANIYER
										LAAIIPDPVVAPSIVPVLK
										IFELGLK
										GVEAVGSYAENQR
										IPNTVEEAVR
										LVAQFPSSGR
P53618	221316632	IPI00295851.4	Coatomer subunit beta	COPB1	110.00	23.82	0.73	0.03	16	YEAAGTLVTLSSAPTAIK	membrane,Golgi,cytoplasm,cytosol,endoplasmic reticulum	cell organization and biogenesis,metabolic process,transport	structural molecule activity,protein binding,transporter activity
										VASTENGIIFGNIVYDVSGAASDR
										NAFMMLIHADQDR
										VIIMILNGEKLPGLLMTIIR
										SLGEIPIVESEIKK
										VLQDLVMDILR
										EAGELKPEEEITVGPVQK
										NAVLAIYTIYR
										FVLPLQDHTIK
										LKEAELLEPLMPAIR
										LPGLLMTIIR
										EDIQSVMTEIR
										AKSQGMALSLGDK
										VTVNTNMVDLNDYLQHILK
										LVEKPSPLTLAPHDFANIK
										VLSTPDLEVR
P48444	11863154	IPI00514053.1	Coatomer subunit delta	ARCN1	110.00	25.64	0.74	0.03	11	SEGETIMSSSMGK	membrane,Golgi,cytoplasm,endoplasmic reticulum,cytosol	cell organization and biogenesis,metabolic process,transport	catalytic activity,nucleotide binding,protein binding,transporter activity
										DGGLQNMELHGMIMLR
										VAPAPARPSGPSK
										SGSLEFSIAGQPNDFFPVQVSFVSK
										IEGLLAAFPK
										NSNILEDLETLR
										SFPVNSDVGVLK
										VTQVDGNSPVR
										TRIEGLLAAFPK
										LFTAESLIGLK
										IEGLLAAFPKLMNTGK
O14579	31542319	IPI00465132.4	Coatomer subunit epsilon	COPE	113.00	15.58	0.66	0.06	3	LQDAYYIFQEMADK	membrane,Golgi,cytoplasm,cytosol,endoplasmic reticulum	cell organization and biogenesis,metabolic process,response to stimulus,transport	structural molecule activity,metal ion binding,protein binding,transporter activity
										WEAAEGLLQEALDK
										FGVVLDEIKPSSAPELQAVR
Q9Y678	11559929	IPI00783982.1	Coatomer subunit gamma	COPG	113.00	20.71	0.64	0.05	13	SSPEPVALTESETEYVIR	membrane,Golgi,cytoplasm,endoplasmic reticulum,cytosol	regulation of biological process,cell organization and biogenesis,metabolic process,transport	catalytic activity,transcription regulator activity,structural molecule activity,protein binding,transporter activity
										NTHTLLLAGVFR
										ILYLINQGEHLGTTEATEAFFAMTK
										FGAQNEEMLPSILVLLK
										QEIFQEQLAAVPEFR
										LAVNKMISK
										QAIVDKVPSVSSSALVSSLHLLK
										ILHLLGQEGPK
										VPSVSSSALVSSLHLLK
										TLEEAVGNIVK
										ALQQYTLEPSEKPFDLK
										ATFYLNVLEQK
										SIATLAITTLLK
Q8WVM7	62243696	IPI00025158.2	Cohesin subunit SA-1	STAG1	153.00	7.31	1.24	0.04	8	DRIVSMTLDK	nucleus,chromosome	cell division	protein binding
										MYSDAFLNDSYLK
										ALQSLYTNR
										SQLIDEFVDR
										RGRPGRPPSTNK
										SAMQSVVDDWIESYK
										FLTEQMMER
										TGMNYMKVR
Q8N3U4	112789530	IPI00552978.1	Cohesin subunit SA-2	STAG2	171.00	7.23	1.05	0.12	3	NSLLAGGDDDTMSVISGISSR	nucleus,chromosome,cytoskeleton	cell division	protein binding
										SAMQSVVDDWIESYK
										LLEDFLQEGEEPDEDDAYQVLSTLK
Q9NX63	8923390	IPI00015833.1	Coiled-coil-helix-coiled-coil-helix domain-containing protein 3, mitochondrial	CHCHD3	239.00	14.98	0.76	0.01	3	VAEELALEQAK	membrane,cytoplasm,mitochondrion	metabolic process	catalytic activity,protein binding
										LSENVIDR
										YSGAYGASVSDEELK
Q07021	4502491	IPI00014230.1	Complement component 1 Q subcomponent-binding protein, mitochondrial	C1QBP	123.00	21.99	1.09	0.07	5	VEEQEPELTSTPNFVVEVIK	membrane,cytoplasm,mitochondrion,organelle lumen	defense response,metabolic process,response to stimulus	catalytic activity,protein binding
										MSGGWELELNGTEAK
										AFVDFLSDEIKEER
										EVSFQSTGESEWK
										AFVDFLSDEIK
Q9NZB2	39652628	IPI00472054.2	Constitutive coactivator of PPAR-gamma-like protein 1	FAM120A	128.00	4.65	1.14	0.06	4	NIQDTSDLDAIAK	membrane,cytoplasm	metabolic process,response to stimulus	catalytic activity,RNA binding
										GVQGFQDYIEK
										AEGSSTASSGSQLAEGK
										LYEPDQLQELK
P61201	4759264	IPI00743825.1	COP9 signalosome complex subunit 2	COPS2	54000	6.09	1.12	0.03	2	VLELEGEKGEWGFK	membrane,cytoplasm,nucleus,extracellular,organelle lumen	regulation of biological process,cell differentiation,cell organization and biogenesis,metabolic process,cell proliferation,cell death,response to stimulus,transport,cell communication	catalytic activity,transcription regulator activity,DNA binding,nucleotide binding,signal transducer activity,protein binding,enzyme regulator activity,transporter activity
										SAIPHPLIMGVIR
Q99829	23397708	IPI00018452.3	Copine-1	CPNE1	133.00	18.25	0.68	0.02	9	FGIYDIDNK	membrane	cell organization and biogenesis,metabolic process,transport,cell communication	catalytic activity,metal ion binding,protein binding,transporter activity
										AQGWAPLKPLPPSAK
										EALAQTVLAEVPTQLVSYFR
										VVTMEVEAR
										SDPFLEFFR
										SGQAAAR
										LYGPTNFAPIINHVAR
										DIVQFVPYR
										VVTMEVEARNLDK
O75131	4503015	IPI00024403.1	Copine-3	CPNE3	84000	10.06	1.53	0.2	5	LYGPTNFSPIINHVAR	membrane,cytoplasm,cytosol	cell organization and biogenesis,metabolic process,transport,cell communication	catalytic activity,protein binding,transporter activity
										DIVQFVPFR
										GSITISAEEIK
										VVLFEMEAR
										SPLGEVAIR
P31146	5902134	IPI00010133.3	Coronin-1A	CORO1A	96000	5.64	0.87	0.03	2	AAPEASGTPSSDAVSR	membrane,Golgi,cytoplasm,nucleus,vacuole,cytoskeleton	defense response,regulation of biological process,cell organization and biogenesis,cell motility,metabolic process,cell proliferation,response to stimulus,transport	catalytic activity,nucleotide binding,structural molecule activity,metal ion binding,protein binding,transporter activity
										DAGPLLISLK
Q9BR76	65787364	IPI00007058.1	Coronin-1B	CORO1B	154.00	14.93	1.3	0.11	5	KSDLFQDDLYPDTAGPEAALEAEEWVSGR	cytoplasm,cytoskeleton		protein binding
										AGEAGKLEEVMQELR
										VGIIAWHPTAR
										VFTTGFSR
										DADPILISLR
Q9ULV4	7656991	IPI00943173.1	Coronin-1C	CORO1C	177.00	22.36	0.64	0.02	8	NADPILISLK	cytoplasm,cytoskeleton	cell organization and biogenesis,metabolic process,transport,cell communication	catalytic activity,metal ion binding,protein binding
										NILDSKPTANK
										AIFLADGNVFTTGFSR
										KNILDSKPTANK
										QLALWNPK
										YFEITDESPYVHYLNTFSSK
										VGIVAWHPTAR
										KSDLFQDDLYPDTAGPEAALEAEEWFEGK
P17812	148491070	IPI00290142.5	CTP synthase 1	CTPS	135.00	14.55	0.47	0.01	7	RLDLPIER	cytoplasm,cytosol	metabolic process,response to stimulus	catalytic activity,nucleotide binding,protein binding
										IQAIAWAR
										YILVTGGVISGIGK
										FSDSYASVIK
										ALEHSALAINHK
										GLGLSPDLVVCRCSNPLDTSVK
										GIIASSVGTILK
Q13617	19482174	IPI00014311.4	Cullin-2	CUL2	79000	9.40	1.67	0.08	6	LMVEPLQAILIR	extracellular	cell differentiation,regulation of biological process,metabolic process,cell proliferation,cell death	catalytic activity,metal ion binding,protein binding
										DTPQEMEQTR
										NDMANMYVLLR
										SLLDVKMINHDSEK
										HNALIQEVISQSR
										AVVMLEYVER
Q13618	4503165	IPI00014312.1	Cullin-3	CUL3	52000	5.34	1.13	0.09	4	NGKTEDLGCMYK	Golgi,cytoplasm,nucleus,extracellular	cell differentiation,regulation of biological process,development,cell organization and biogenesis,metabolic process,cell proliferation,cell death	catalytic activity,nucleotide binding,transcription regulator activity,DNA binding,metal ion binding,protein binding
										FLLESFNNDR
										TEDLGCMYKLFSR
										MQHNVLVAEVTQQLK
Q86VP6	21361794	IPI00100160.3	Cullin-associated NEDD8-dissociated protein 1	CAND1	286.00	23.50	1.36	0.01	17	IDLRPVLGEGVPILASFLR	membrane,Golgi,cytoplasm,nucleus	regulation of biological process,cell differentiation,development,cell organization and biogenesis,metabolic process,transport	catalytic activity,transcription regulator activity,metal ion binding,protein binding,transporter activity
										LTLIDPETLLPR
										DLLDTVLPHLYNETK
										ISGSILNELIGLVR
										AVAALLTIPEAEK
										SPLMSEFQSQISSNPELAAIFESIQK
										VIRPLDQPSSFDATPYIK
										GYLISGSSYAR
										ADVFHAYLSLLK
										LGTLSALDILIK
										ALTLIAGSPLK
										DISSIGLKTVIGELPPASSGSALAANVCK
										TLEDPDLNVR
										TVSPALISR
										IGEYLEK
										FTISDHPQPIDPLLK
										FMATNDL
	55749769	IPI00177381.7	CWC22 spliceosome-associated protein homolog	CWC22	128.00	5.73	2.26	0.18	4	TEINLVSFR	spliceosome,nucleus	regulation of biological process,metabolic process	protein binding,RNA binding
										GINAIFER
										NPETSVTQSSSAQDEPATK
										LKDETLQPFFEGLLPR
O75909	150417989	IPI00915260.1	Cyclin-K	CCNK	74000	2.76	1.07	0.09	2	DPQQPAQQQQPAQQPK	membrane,nucleus,organelle lumen	cell division,regulation of biological process,cell organization and biogenesis,metabolic process,cell communication	transcription regulator activity,structural molecule activity,metal ion binding,signal transducer activity,protein binding,receptor activity
										QIPQATASMK
P21291	4758086	IPI00442073.5	Cysteine and glycine-rich protein 1	CSRP1	115.00	24.35	1.04	0.06	4	GFGFGQGAGALVHSE	nucleus,cytoskeleton	cell organization and biogenesis	metal ion binding,protein binding
										GYGYGQGAGTLSTDK
										GYGYGQGAGTLSTDKGESLGIK
										GLESTTLADK
P31930	46593007	IPI00013847.4	Cytochrome b-c1 complex subunit 1, mitochondrial	UQCRC1	211.00	25.62	0.75	0.07	10	IAEVDASVVR	membrane,cytoplasm,extracellular,mitochondrion	metabolic process,response to stimulus,transport	catalytic activity,metal ion binding,protein binding,transporter activity
										DVVFNYLHATAFQGTPLAQAVEGPSENVR
										ADLTEYLSTHYK
										NNGAGYFLEHLAFK
										SGMFWLR
										SLLTYGR
										IDDMMFVLQGQWMR
										RIPLAEWESR
										IPLAEWESR
										MVLAAAGGVEHQQLLDLAQK
P22695	50592988	IPI00305383.1	Cytochrome b-c1 complex subunit 2, mitochondrial	UQCRC2	530.00	30.91	0.72	0.05	9	TIAQGNLSNTDVQAAK	membrane,cytoplasm,nucleus,mitochondrion	metabolic process,transport	catalytic activity,metal ion binding,protein binding,transporter activity
										GSNTTSHLHQAVAK
										SMAASGNLGHTPFVDEL
										ATAAPAGAPPQPQDLEFTK
										YEDFSNLGTTHLLR
										AVAFQNPQTHVIENLHAAAYR
										WEVADLQPQLK
										QVAEQFLNMR
										LPNGLVIASLENYSPVSR
P00403	117020	IPI00017510.3	Cytochrome c oxidase subunit 2	COX2	245.00	15.86	0.57	0	3	IFEMGPVFTL	membrane,cytoplasm,mitochondrion	metabolic process,transport	catalytic activity,metal ion binding,transporter activity
										VVLPIEAPIR
										ILYMTDEVNDPSLTIK
Q49A26-1	40556376	IPI00000155.6	cytokine-like nuclear factor n-pac	GLYR1	127.00	5.79	0.2	0.03	3	LGDLVWGK	membrane,cytoplasm,nucleus	regulation of biological process,metabolic process	catalytic activity,DNA binding,metal ion binding,transporter activity
										GMMAGPMAAFK
										TSFFLGEVGNAAK
P21399	8659555	IPI00008485.1	Cytoplasmic aconitate hydratase	ACO1	77000	12.82	0.56	0	8	YTIIIPENLKPQMK	membrane,Golgi,cytoplasm,endoplasmic reticulum,cytosol,extracellular	regulation of biological process,development,cellular homeostasis,metabolic process,response to stimulus,transport	catalytic activity,metal ion binding,protein binding,RNA binding,transporter activity
										YLQAVGMFR
										LFFWNSK
										DFNDPSQDPDFTQVVELDLK
										GPFLLGIK
										FVEFFGPGVAQLSIADR
										VILQDFTGVPAVVDFAAMR
										ANYLASPPLVIAYAIAGTIR
Q14204	33350932	IPI00456969.1	Cytoplasmic dynein 1 heavy chain 1	DYNC1H1	558.00	14.79	2.19	0.18	23	QVKVSPDMAIFITMNPGYAGR	Golgi,cytoplasm,cytosol,cytoskeleton	cell organization and biogenesis,metabolic process,transport	catalytic activity,nucleotide binding,protein binding,motor activity
										TLINELVK
										VNFLPEIITLSK
										LSLSNAISTALPLTQLR
										LLTLPNGER
										VWLQYQCLWDMQAENIYNR
										ASVVTLPVYLNFTR
										TTDLLTDWEK
										VFEEDALSWEDK
										SLLQALNEVK
										ALPDMEVVGLNFSSATTPELLLK
										WFTSQVIR
										DLPPVSGSIIWAK
										DFPLNDLLSATELDK
										YPLIIDPSGQATEFIMNEYK
										QELEQHSVDTASTSDAVTFITYVQSLK
										FGQMLGSNMTEFHSQISK
										TEYLSNADER
										LFTTRSFDSEFK
										MVKDQQEAEK
										FGNPLLVQDVESYDPVLNPVLNR
										VQVALEELQDLK
										LVPLLLEDG
Q13409	24307879	IPI00744015.1	Cytoplasmic dynein 1 intermediate chain 2	DYNC1I2	134.00	6.11	0.78	0.03	3	TLAEINANR	cytoplasm,cytosol,cytoskeleton	cell organization and biogenesis,transport	DNA binding,protein binding,motor activity
										SVSTPSEAGSQDSGDGAVGSR
										ITQVDFPPR
Q7L576	24307969	IPI00644231.3	Cytoplasmic FMR1-interacting protein 1	CYFIP1	206.00	15.48	0.57	0.05	17	YAPLHLVPLIER	membrane,cytoplasm	cell differentiation,regulation of biological process,development,cell organization and biogenesis,metabolic process	catalytic activity,metal ion binding,protein binding
										TVEVLEPEVTK
										TMLESLIADK
										SFLDDPIWR
										LADQIFAYYK
										MTHKLLSR
										HVQLLGR
										NVIQSVLQAIR
										YLTLDGFDAMFR
										MESVFNHAIR
										DFVSEAYLITLGK
										SLLQGTILQYVK
										YSNSEVVTGSGR
										HMLLKVMGFGLYLMDGSVSNIYK
										VMAGSLLLDK
										TVLPFSQEFQR
										SSLEGPTILDIEK
Q07065	19920317	IPI00141318.2	Cytoskeleton-associated protein 4	CKAP4	419.00	36.38	1.4	0.08	17	HSEAFEALQQK	membrane,cytoplasm,endoplasmic reticulum	cell organization and biogenesis,response to stimulus,transport,cell communication	signal transducer activity,transporter activity,receptor activity
										VQEQVHTLLSQDQAQAAR
										LEGLGSSEADQDGLASTVR
										LQHVEDGVLSMQVASAR
										QTESLESLLSK
										STLQTMESDIYTEVR
										ASVSQVEADLK
										DLSDGIHVVK
										QREELGQGLQGVEQK
										ERDFTSLENTVEER
										TAVDSLVAYSVK
										IETNENNLESAK
										SINDNIAIFTEVQK
										VQSLQATFGTFESILR
										LPPQDFLDR
										VASLEESEGNKQDLK
										DFTSLENTVEER
Q14008	57164942	IPI00028275.2	Cytoskeleton-associated protein 5	CKAP5	93000	11.52	0.28	0.04	18	LDDIFEPVLIPEPK	membrane,cytoplasm,cytosol,nucleus,cytoskeleton,chromosome	cell division,cell organization and biogenesis,metabolic process,transport,cell communication	DNA binding,protein binding
										LEAGDYADLVK
										TTGEVVSGVVSK
										QQTSLFIAR
										MQGQSPPAPTR
										KGPAEDMSSK
										EFGFSGLNVK
										ATSKPMGGSAPAKFQPASAPAEDCISSSTEPKPDPK
										AVNPFLADVDK
										DAAFEALGTALK
										WNFTTPR
										DTNVMLVALAAK
										KGKPAAPGGAGNTGTK
										GEAVQEELLK
										ITSELVSK
										TALAATNPAVR
										EGLDEVAGIINDAK
										LSGYEEALK
P28838	41393561	IPI00419237.3	Cytosol aminopeptidase	LAP3	170.00	17.92	0.54	0.07	8	GSDEPPVFLEIHYK	cytoplasm,mitochondrion	metabolic process	catalytic activity,metal ion binding
										GITFDSGGISIK
										GLVLGIYSK
										TLIEFLLR
										FAEIIEK
										TIQVDNTDAEGR
										TFYGLHQDFPSVVLVGLGK
										GVLFASGQNLAR
O43175	23308577	IPI00011200.5	D-3-phosphoglycerate dehydrogenase	PHGDH	311.00	20.64	1.33	0.13	10	DLPLLLFR	membrane,cytoplasm,extracellular	cell differentiation,regulation of biological process,development,cell organization and biogenesis,metabolic process,transport,cell communication	translation regulator activity,catalytic activity,nucleotide binding,protein binding,enzyme regulator activity,RNA binding,transporter activity
										GTIQVITQGTSLK
										ILQDGGLQVVEK
										QIPQATASMK
										TLGILGLGR
										QADVNLVNAK
										GGIVDEGALLR
										VTADVINAAEK
										QHVTEAFQFHF
										AGTGVDNVDLEAATR
Q8TEA8	30795227	IPI00152692.2	D-tyrosyl-tRNA(Tyr) deacylase 1	DTD1	186.00	22.97	1.34	0.1	4	ASVTVGGEQISAIGR	cytoplasm	metabolic process	catalytic activity
										TYRPELIK
										AKGPSESSK
										SASSGAEGDVSSEREP
Q96EP5	25470886	IPI00165230.1	DAZ-associated protein 1	DAZAP1	291.00	11.30	0.53	0.01	3	SQAPGQPGASQWGSR	membrane,cytoplasm,nucleus,mitochondrion,organelle lumen	cell differentiation,reproduction,development,cell communication	nucleotide binding,signal transducer activity,RNA binding,receptor activity
										LFVGGLDWSTTQETLR
										FGVVTEVVMIYDAEK
	19743937	IPI00243195.1	DEAD (Asp-Glu-Ala-Asp) box polypeptide 27	DDX27	183.00	7.29	0.96	0.07	5	IFVNSNTDVAPFLR	nucleus		catalytic activity,nucleotide binding,protein binding
										ALQEFDLALR
										SADFNPDFVFTEK
										EAIVAALLTR
										SVSLVGEDERK
	148613856	IPI00940000.1	DEAD box polypeptide 17 isoform 3	DDX17	552.00	24.35	0.81	0.07	16	NFYVEHPEVAR	nucleus	metabolic process	catalytic activity,nucleotide binding,RNA binding
										GLDVEDVK
										GTAYTFFTPGNLK
										DMVGIAQTGSGK
										FVINYDYPNSSEDYVHR
										DWVLNEFR
										LTPYEVDELR
										MLDMGFEPQIR
										APILIATDVASR
										VLEEANQAINPK
										IVDQIRPDR
										WDLSELPK
										LIQLMEEIMAEK
										LIDFLESGK
										QTLMWSATWPK
										ELAQQVQQVADDYGK
P54886	21361368	IPI00008982.1	Delta-1-pyrroline-5-carboxylate synthetase	ALDH18A1	346.00	21.76	0.51	0.01	15	GKDHVVSDFSEHGSLK	membrane,cytoplasm,mitochondrion	metabolic process	catalytic activity,nucleotide binding
										LNSLAIGLR
										GPVGLEGLLTTK
										MIDLIIPR
										EEVEDLCR
										EAVQLVNTR
										LGSAVVTR
										MLATLEPEQR
										EMAIPVLEAR
										YLHENLPIPQR
										LASIVEQVSVLQNQGR
										VSGHVITDIVEGK
										QIAASSQDSVGR
										LIDIFYPGDQQSVTFGTK
										FASYLTFSPSEVK
Q13011	70995211	IPI00011416.2	Delta(3,5)-Delta(2,4)-dienoyl-CoA isomerase, mitochondrial	ECH1	186.00	20.12	0.78	0.1	5	MMADEALGSGLVSR	membrane,cytoplasm,extracellular,mitochondrion	cell differentiation,regulation of biological process,metabolic process,cell death,response to stimulus	catalytic activity,nucleotide binding,protein binding,transporter activity
										YQETFNVIER
										VIGNQSLVNELAFTAR
										MFTAGIDLMDMASDILQPK
										VNLLYSR
O43583	27501446	IPI00306280.4	Density-regulated protein	DENR	117.00	13.13	1	0.06	2	LDADYPLR		cell differentiation,cell organization and biogenesis,metabolic process	translation regulator activity
										QEAGISEGQGTAGEEEEK
Q9Y295	4758796	IPI00031836.3	Developmentally-regulated GTP-binding protein 1	DRG1	325.00	31.88	0.86	0.09	10	IIENELEGFGIR	membrane,cytoplasm,nucleus,cytoskeleton	development,cellular homeostasis,metabolic process,response to stimulus,transport	catalytic activity,DNA binding,nucleotide binding,metal ion binding,protein binding,transporter activity
										IGFVGFPSVGK
										IQLLDLPGIIEGAK
										SDATADDLIDVVEGNR
										IDQISIEELDIIYK
										WNFDDLLEK
										GGGGGGPGEGFDVAK
										LNSKPPNIGFK
										TGDARIGFVGFPSVGK
										IAEIEAEMAR
P09622	91199540	IPI00015911.2	Dihydrolipoyl dehydrogenase, mitochondrial	DLD	158.00	9.04	1.15	0.05	3	MQSWSRVYCSLAK	cytoplasm,vacuole,mitochondrion,organelle lumen	cell differentiation,reproduction,development,cellular homeostasis,metabolic process	catalytic activity,nucleotide binding,protein binding
										IPNIYAIGDVVAGPMLAHK
										NLGLEELGIELDPR
P10515	31711992	IPI00021338.2	Dihydrolipoyllysine-residue acetyltransferase component of pyruvate dehydrogenase complex, mitochondrial	DLAT	76000	12.36	1.12	0.01	5	VAPAPAAVVPPTGPGMAPVPTGVFTDIPISNIR	cytoplasm,mitochondrion,organelle lumen	metabolic process,cell communication	catalytic activity,nucleotide binding,signal transducer activity,protein binding
										VPEANSSWMDTVIR
										YLEKPITMLL
										ISVNDFIIK
										LSEGDLLAEIETDK
Q7LDY7	19923748	IPI00420108.1	dihydrolipoyllysine-residue succinyltransferase component of 2-oxoglutarate dehydrogenase complex, mitochondrial	DLST	104.00	9.27	0.95	0.03	4	GLVVPVIR	membrane,cytoplasm,nucleus,mitochondrion,organelle lumen	metabolic process	catalytic activity,protein binding
										VEGGTPLFTLR
										TPAFAESVTEGDVR
										LGFMSAFVK
Q16555	4503377	IPI00257508.4	Dihydropyrimidinase-related protein 2	DPYSL2	47000	8.04	1.22	0.05	4	IVLEDGTLHVTEGSGR	membrane,cytoplasm,nucleus,mitochondrion,cytoskeleton,chromosome	cell differentiation,development,cellular homeostasis,metabolic process,response to stimulus,cell communication	catalytic activity,nucleotide binding,DNA binding,metal ion binding,protein binding
										GIQEEMEALVK
										MVIPGGIDVHTR
										VFNLYPR
Q9BVA7	20149621	IPI00551024.2	dihydroxyacetone kinase 2	DAK	140.00	18.43	1.19	0.1	7	VAPAEPQEAPDSTAAGGSASK		metabolic process	catalytic activity,nucleotide binding,metal ion binding
										SPGADLLQVLTK
										LEQPDPGAVAAAAILR
										MGGSSGALYGLFLTAAAQPLK
										LSVLLLEK
										IKMATADEIVK
										VAGALAEAGVGLEEIAK
P26358	4503351	IPI00031519.1	DNA (cytosine-5)-methyltransferase 1	DNMT1	142.00	6.87	1.42	0.03	11	LFGNILDK	nucleus,chromosome	regulation of biological process,cell organization and biogenesis,metabolic process	catalytic activity,DNA binding,transcription regulator activity,nucleotide binding,metal ion binding,protein binding
										VLEQLEDLDSR
										LSSPVKRPR
										AIILAAAPGEK
										VARPLPAEEPER
										LAGVTLGQR
										FTEDSLLR
										TVMNSKTHPPK
										ISWVGEAVK
										FVSNITR
										VPTLAVPAISLPDDVR
Q16531	148529014	IPI00293464.5	DNA damage-binding protein 1	LOC100290337	58000	2.81	1.08	0.14	3	LVFSNVNLK	cytoplasm,nucleus,organelle lumen	regulation of biological process,metabolic process,response to stimulus,cell communication	DNA binding,metal ion binding,protein binding
										ALYYLQIHPQELR
										YLAIAPPIIK
P19388	14589951	IPI00291093.2	DNA directed RNA polymerase II polypeptide E	POLR2E	79000	10.95	0.26	0.02	2	ALIVVQQGMTPSAK	nucleus,organelle lumen	cell organization and biogenesis,metabolic process	catalytic activity,DNA binding,protein binding
										EEVTELLAR
P43246	4557761	IPI00017303.1	DNA mismatch repair protein Msh2	MSH2	144.00	6.10	0.61	0.04	5	YMGPAGAKNLQSVVLSK	nucleus	defense response,cell differentiation,regulation of biological process,reproduction,development,cell organization and biogenesis,cell motility,cellular homeostasis,metabolic process,cell death,response to stimulus,cell communication	catalytic activity,DNA binding,nucleotide binding,metal ion binding,protein binding,transporter activity
										NLQSVVLSK
										DSLIIIDELGR
										LYQGINQLPNVIQALEK
										LDSSAQFGYYFR
P52701	4504191	IPI00384456.4	DNA mismatch repair protein Msh6	MSH6	113.00	3.82	0.84	0.03	5	TLLEEEYFR	nucleus,chromosome	defense response,cell differentiation,regulation of biological process,development,cell organization and biogenesis,metabolic process,cell death,response to stimulus,cell communication	catalytic activity,DNA binding,nucleotide binding,metal ion binding,protein binding,transporter activity
										FFIGQFSDDR
										YQLEIPENFTTR
										MVTGNGSLK
										IIDFLSALEGFK
Q92878	19924129	IPI00305282.2	DNA repair protein RAD50	RAD50	208.00	17.07	0.79	0.03	18	YELQQLEGSSDR	membrane,cytoplasm,nucleus,chromosome,cytoskeleton	regulation of biological process,cell organization and biogenesis,metabolic process,response to stimulus,cell communication	catalytic activity,nucleotide binding,DNA binding,metal ion binding,protein binding,enzyme regulator activity,motor activity
										SYENELDPLK
										LEENIDNIKR
										DVNGELIAVQR
										VFQTEAELQEVISDLQSK
										EQVSPLETTLEK
										LQISTNLQR
										VCLTDVTIMERFQMELK
										QQLEEQTVELSTEVQSLYR
										SELLVEQGR
										TQMEMLTK
										FDEIFSATR
										DSLIQSLATQLELDGFER
										MEVISLQNEK
										LQGIDLDR
										TANQLMNDFAEK
										LIQDQQEQIQHLK
										EMISSLG
P49736	33356547	IPI00184330.5	DNA replication licensing factor MCM2	MCM2	116.00	8.41	0.83	0.01	6	ISHLPLVEELR	nucleus,organelle lumen,chromosome	cell differentiation,regulation of biological process,cell organization and biogenesis,metabolic process	catalytic activity,DNA binding,nucleotide binding,metal ion binding,protein binding
										VMLESFIDTQK
										ESLVVNYEDLAAR
										IFASIAPSIYGHEDIKR
										GLALALFGGEPK
										VHPKLNQMDQDK
P25205	6631095	IPI00940786.1	DNA replication licensing factor MCM3	MCM3	78000	14.73	0.91	0.1	8	DYLDFLDDEEDQGIYQSK	cytoplasm,nucleus,organelle lumen,cytoskeleton,chromosome	regulation of biological process,metabolic process	catalytic activity,DNA binding,nucleotide binding,protein binding
										TVDLQDAEEAVELVQYAYFK
										IIKPVLTQESATYIAEEYSR
										LIVNVNDLR
										TPMENIGLQDSLLSR
										LLNNAFEELVAFQR
										GDINILLIGDPSVAK
										VALLDVFR
P33991	33469919	IPI00018349.5	DNA replication licensing factor MCM4	MCM4	115.00	12.63	0.42	0	9	VNVTGIYR	nucleus,organelle lumen	regulation of biological process,metabolic process	catalytic activity,nucleotide binding,DNA binding,transcription regulator activity,protein binding
										YQQLFEDIR
										LSNKVEAIDVEEAK
										NLNPEDIDQLITISGMVIR
										DMFEEALR
										SVLHEVMEQQTLSIAK
										ALADDDFLTVTGK
										QLESLIR
										TTIENIQLPHTLLSR
P33992	23510448	IPI00018350.3	DNA replication licensing factor MCM5	MCM5	264.00	17.30	0.8	0.05	11	VTIMGIYSIK	nucleus,organelle lumen	cell division,regulation of biological process,metabolic process	catalytic activity,DNA binding,nucleotide binding,protein binding
										GSSAAGLTASVMR
										RGDINLLMLGDPGTAK
										VLQLMLR
										LQPFATEADVEEALR
										GDINLLMLGDPGTAK
										IPGIIIAASAVR
										QPAEHLQLLEEAAK
										SIAPSIFGGTDMK
										GEDNIDFMPTILSR
										LAALPNVYEVISK
Q14566	7427519	IPI00031517.1	DNA replication licensing factor MCM6	MCM6	109.00	6.21	1.24	0.06	4	GVLLMLFGGVPK	nucleus,organelle lumen	regulation of biological process,metabolic process,cell communication	catalytic activity,nucleotide binding,DNA binding,protein binding,enzyme regulator activity
										YLQLAEELIRPER
										SELVNWYLK
										LTHYDHVLIELTQAGLK
P33993	33469968	IPI00299904.3	DNA replication licensing factor MCM7	MCM7	274.00	26.29	1.16	0.1	14	TLLAILR	cytoplasm,nucleus,organelle lumen,chromosome	regulation of biological process,cell proliferation,metabolic process,response to stimulus	catalytic activity,nucleotide binding,DNA binding,protein binding
										FLQEFYQDDELGKK
										QIAEEDFYEK
										QPMVPESLADYITAAYVEMR
										QVVQGLLSETYLEAHR
										AGILTTLNAR
										YGNQLVR
										SQLLSYIDR
										IAQPGDHVSVTGIFLPILR
										TQRPADVIFATVR
										TAIHEVMEQQTISIAK
										SLEQNIQLPAALLSR
										LFADAVQELLPQYK
										GSSGVGLTAAVLR
P11387	11225260	IPI00413611.1	DNA topoisomerase 1	TOP1	293.00	20.65	0.99	0.13	15	QPEDDLFDR	membrane,cytoplasm,nucleus,organelle lumen,chromosome	defense response,cell differentiation,regulation of biological process,cell division,development,metabolic process,cell death,response to stimulus,transport	catalytic activity,DNA binding,nucleotide binding,signal transducer activity,metal ion binding,protein binding,transporter activity,receptor activity
										LEVQATDREENK
										NIITNLSK
										LALRAGNEK
										AEEVATFFAK
										WGVPIEK
										AVALYFIDK
										LNYLDPR
										YIMLNPSSR
										NLQLFMENK
										NLQLFMENKQPEDDLFDR
										LNTGILNK
										HLQDLMEGLTAK
										ELTAPDENIPAK
										GPVFAPPYEPLPENVK
P11388	19913406	IPI00005175.1	DNA topoisomerase 2-alpha	TOP2A	196.00	6.99	2	0.07	10	YGVFPLR	cytoplasm,nucleus,organelle lumen,chromosome,cytoskeleton	regulation of biological process,cell division,cell differentiation,reproduction,development,cell organization and biogenesis,metabolic process,cell death,response to stimulus,cell communication	catalytic activity,DNA binding,nucleotide binding,protein binding
										EVTFVPGLYK
										SVVSDLEADDVK
										EASHKQIMENAEINNIIK
										FLYDDNQR
										TLAVSGLGVVGR
										TPPLITDYR
										IFDEILVNAADNK
										ELILFSNSDNER
P27695	18375505	IPI00215911.3	DNA-(apurinic or apyrimidinic site) lyase	APEX1	195.00	33.02	1.03	0.09	8	EAAGEGPALYEDPPDQK	membrane,ribosome,cytoplasm,endoplasmic reticulum,nucleus,organelle lumen,cytoskeleton	regulation of biological process,cell organization and biogenesis,cellular homeostasis,metabolic process,response to stimulus,transport	catalytic activity,DNA binding,transcription regulator activity,metal ion binding,protein binding,transporter activity
										LPAELQELPGLSHQYWSAPSDK
										GAVAEDGDELR
										VSYGIGDEEHDQEGR
										QGFGELLQAVPLADSFR
										GAVAEDGDELRTEPEAK
										EGYSGVGLLSR
P29372	62632769	IPI00295497.2	DNA-3-methyladenine glycosylase	MPG	94000	25.17	1.45	0.21	6	DRELCSGPSK	cytoplasm,nucleus,organelle lumen	metabolic process,response to stimulus	catalytic activity,DNA binding,metal ion binding,protein binding
										AFLGQVLVR
										DLAQDEAVWLER
										GRIVETEAYLGPEDEAAHSR
										ELCSGPSKLCQALAINK
										LGLEFFDQPAVPLAR
P78527	13654237	IPI00296337.2	DNA-dependent protein kinase catalytic subunit	PRKDC	3600.0	32.29	1.21	0.08	13	DPTVHDDVLELEMDELNR	membrane,cytoplasm,nucleus,organelle lumen	cell differentiation,regulation of biological process,reproduction,development,cell organization and biogenesis,cell motility,metabolic process,cell death,response to stimulus	catalytic activity,DNA binding,nucleotide binding,metal ion binding,protein binding
										WPVAGQIR
										YYIQNGIQSFMQNYSSIDVLLHQSR
										LLALNSLYSPK
										MDPMNIWDDIITNR
										YAVPSAGLR
										LSHCRSR
										KEEENASVIDSAELQAYPALVVEK
										MAGSGAGVR
										GIFTSEIGTK
										TVGALQVLGTEAQSSLLK
										QLFSSLFSGILK
										CGAALAGHQLIRGLGQECVLSSSPAVLALQTSLVFSR
Q9H9Y6	33469941	IPI00418797.4	DNA-directed RNA polymerase I subunit RPA2	POLR1B	75000	5.64	0.53	0.05	6	EDDSFLR	nucleus,organelle lumen	metabolic process	catalytic activity,DNA binding,metal ion binding,protein binding
										LDDDGLPFIGAK
										NLPSGPSLK
										FYMLCLMTRK
										SDTIDTVSVPYVFR
										TSVSMNTDNLMR
Q9UBS4	7706495	IPI00008454.1	DnaJ homolog subfamily B member 11	DNAJB11	172.00	10.61	1	0.01	3	QYDTYGEEGLK	membrane,cytoplasm,endoplasmic reticulum,nucleus,organelle lumen	metabolic process,cell communication	catalytic activity,nucleotide binding,metal ion binding,protein binding
										TLEVEIEPGVR
										FQDLGAAYEVLSDSEK
O75937	112293277	IPI00003438.2	DnaJ homolog subfamily C member 8	DNAJC8	108.00	19.76	1.05	0.01	5	TFLRPPK		metabolic process	protein binding
										ALDVIQAGK
										AQKAFEAVDK
										EGKPTIVEEDDPELFK
										LLLDQEQK
Q8WXX5	27597059	IPI00154975.3	DnaJ homolog subfamily C member 9	DNAJC9	150.00	25.00	1.14	0.1	5	ELGLDEGVDSLK		metabolic process	protein binding
										NIIQQAIDAGEVPSYNAFVK
										GSEEELADIK
										EMDNFLAQMEAK
										ISLEDIQAFEK
P04843	4506675	IPI00025874.1	Dolichyl-diphosphooligosaccharide--protein glycosyltransferase subunit 1	RPN1	430.00	48.60	0.49	0.04	23	LPVALDPGAK	membrane,cytoplasm,endoplasmic reticulum,organelle lumen	metabolic process	catalytic activity,protein binding,RNA binding
										ALTSEIALLQSR
										GEDEEENNLEVR
										VSEMQKLDAQVK
										SEDLLDYGPFR
										QPDSGISSIR
										TVDLSSHLAK
										IDHILDAL
										APDELHYTYLDTFGRPVIVAYK
										VTAEVVLAHLGGGSTSR
										VHYENNSPFLTITSMTR
										IILPEGAKNIEIDSPYEISR
										QFVVFEGNHYFYSPYPTK
										NLVEQHIQDIVVHYTFNK
										LDFSITKDPAAEAR
										ATSFLLALEPELEAR
										NIEIDSPYEISR
										FVDHVFDEQVIDSLTVK
										TILPAAAQDVYYR
										DVPAYSQDTFK
										LAHLGVQVK
										LASRNVESYTK
										FPLFGGWK
P04844	35493916	IPI00028635.5	Dolichyl-diphosphooligosaccharide--protein glycosyltransferase subunit 2	RPN2	228.00	11.89	0.45	0.01	5	NPILWNVADVVIK	membrane,cytoplasm,endoplasmic reticulum,chromosome	cell organization and biogenesis,metabolic process,transport	catalytic activity,transcription regulator activity,nucleotide binding,DNA binding,protein binding,RNA binding,transporter activity
										FPEEEAPSTVLSQNLFTPK
										LQVTNVLSQPLTQATVK
										SIVEEIEDLVAR
										TGQEVVFVAEPDNK
B2RDQ4	20070197	IPI00297084.6	dolichyl-diphosphooligosaccharide-protein glycosyltransferase precursor	DDOST	190.00	24.56	1.08	0.09	9	TAVIDHHNYDISDLGQHTLIVADTENLLK	membrane,cytoplasm,endoplasmic reticulum,extracellular	metabolic process,response to stimulus	catalytic activity,protein binding
										TADDPSLSLIK
										WVFKEEGVLR
										GGKYSVQFK
										WVPFDGDDIQLEFVR
										SSLNPILFR
										NTLLIAGLQAR
										TLVLLDNLNVR
										GFELTFK
P49959	5031923	IPI00940798.1	Double-strand break repair protein MRE11A	MRE11A	70000	6.50	1.03	0.02	4	IALYGLGSIPDER	membrane,cytoplasm,nucleus,vacuole,organelle lumen,chromosome	regulation of biological process,cell organization and biogenesis,metabolic process,response to stimulus,transport	catalytic activity,DNA binding,metal ion binding,protein binding,transporter activity
										VDYSGGFEPFSVLR
										NMSIIDAFK
										NVQLSLLTER
P55265	70166852	IPI00394665.4	Double-stranded RNA-specific adenosine deaminase	ADAR	401.00	13.30	1.51	0.05	15	AIMEMPSFYSHGLPR	cytoplasm,nucleus,organelle lumen	metabolic process,response to stimulus	catalytic activity,DNA binding,metal ion binding,RNA binding
										LVDQSGPPHEPK
										MGFTEVTPVTGASLR
										KILAAIIMK
										YLNTNPVGGLLEYAR
										NIGLTKAR
										DINAVLIDMER
										FLYSELMK
										DGSAFEDGLR
										HYPVFENPK
										AMTILLEEAK
										NIFLLFK
										GFQHPSPRGR
										QDAAMKAMTILLEEAK
										TAESQTPTPSATSFFSGK
Q14203	13259510	IPI00029485.2	Dynactin subunit 1	DCTN1	195.00	10.41	0.47	0.01	10	LSHEGPGSELPAGALYR	membrane,cytoplasm,cytosol,chromosome,cytoskeleton	regulation of biological process,cell differentiation,development,cell organization and biogenesis,metabolic process,cell death,response to stimulus	catalytic activity,structural molecule activity,protein binding,motor activity
										VDELTTDLEILK
										LEETQALLR
										ETVGDLEAMNEMNDELQENAR
										WVGVILDEAK
										ELTNQQEASVER
										AFLQGGQEATDIALLLR
										KNQELEVVR
										AESLQQEVEALK
										SPSAQLMEQVAQLK
P49792	150418007	IPI00221325.3	E3 SUMO-protein ligase RanBP2	RANBP2	143.00	5.06	0.68	0.06	9	LCANHRITPDMTLQNMK	membrane,cytoplasm,cytosol,nucleus	regulation of biological process,cell organization and biogenesis,metabolic process,transport,cell communication	catalytic activity,nucleotide binding,metal ion binding,protein binding,enzyme regulator activity,RNA binding
										TLKSGFEDMFAK
										VELVTGEEDEK
										SEEPDSITKSISSPSVSSETMDKPVDLSTR
										LPVPLESVK
										ELVGPPLAETVFTPK
										SFVWHALDYADELPKPEQLAIRFK
										QNQTTSAVSTPASSETSK
										FDVESKEWK
Q15075	55770888	IPI00329536.1	early endosome antigen 1, 162kD	EEA1	88000	3.54	0.8	0.01	5	LHSEIKEK	membrane,endosome,cytoplasm,nucleus,cytosol,cytoskeleton	reproduction,cell organization and biogenesis,metabolic process,transport,cell communication	catalytic activity,nucleotide binding,metal ion binding,protein binding,RNA binding,motor activity
										LSLAQEDLISNR
										EAQNDLEQVLR
										LTKQEEEK
										EALMTELSTVK
Q9H4M9	30240932	IPI00017184.2	EH domain-containing protein 1	EHD1	305.00	34.64	0.81	0.11	15	VYGALMWSLGK	membrane,endosome,cytoplasm	cell organization and biogenesis,metabolic process,transport,cell communication	translation regulator activity,catalytic activity,nucleotide binding,signal transducer activity,metal ion binding,protein binding,receptor activity
										LFEAEEQDLFK
										ELVNNLGEIYQK
										IILLFDAHK
										LLDTVDDMLANDIAR
										EHQISPGDFPSLR
										DKPTYDEIFYTLSPVNGK
										LNAFGNAFLNR
										VYIGSFWSHPLLIPDNR
										QEESLMPSQVVK
										LLPLEEHYR
										IINTPEVVR
										MQELLQTQDFSK
										EPELFQTVAEGLRQLYAQK
										KLNDLIK
Q9H223	21264315	IPI00005578.1	EH domain-containing protein 4	EHD4	315.00	38.26	1.47	0.08	17	VINTPEVLR	membrane,endosome,cytoplasm,nucleus,endoplasmic reticulum	regulation of biological process,cell organization and biogenesis,metabolic process,transport	translation regulator activity,catalytic activity,nucleotide binding,DNA binding,structural molecule activity,metal ion binding,protein binding
										VYGALMWSLGK
										EMVTSKLPNSVLGK
										IILLFDAHK
										ADQVDTQQLMR
										EYQISAGDFPEVK
										FGNAFLNR
										LDISDEFSEAIK
										AGGADAVQTVTGGLR
										SISVIDSPGILSGEK
										DKPVYDELFYTLSPINGK
										LFEAEAQDLFR
										LAKVHAYIISYLK
										VLPLEEAYR
										DIQSLPQK
										YLLEQDFPGMR
										AMQEQLENYDFTK
Q15717	38201714	IPI00940851.1	ELAV-like protein 1	ELAVL1	513.00	39.88	0.69	0.06	10	DAERAINTLNGLR	cytoplasm,nucleus,extracellular	regulation of biological process,development,cell organization and biogenesis,metabolic process	translation regulator activity,catalytic activity,nucleotide binding,metal ion binding,protein binding,RNA binding
										NVALLSQLYHSPAR
										AINTLNGLR
										TNLIVNYLPQNMTQDELR
										DANLYISGLPR
										DVEDMFSR
										VLVDQTTGLSR
										SLFSSIGEVESAK
										VAGHSLGYGFVNYVTAK
										SEAEEAITSFNGHKPPGSSEPITVK
P68104	4503471	IPI00396485.3	Elongation factor 1-alpha 1	EEF1A1	1410.0	55.84	1	0.09	21	QTVAVGVIK	cytoplasm,cytosol,nucleus	regulation of biological process,metabolic process	translation regulator activity,catalytic activity,nucleotide binding,transcription regulator activity,DNA binding,protein binding
										THINIVVIGHVDSGK
										VETGVLKPGMVVTFAPVNVTTEVK
										YAWVLDK
										DFIKNMITGTSQADCAVLIVAAGVGEFEAGISK
										NVSVKDVR
										EAAEMGKGSFK
										RGNVAGDSK
										STTTGHLIYK
										MDSTEPPYSQK
										IGGIGTVPVGR
										IGYNPDTVAFVPISGWNGDNMLEPSANMPWFK
										GITIDISLWKFETSK
										RYEEIVK
										EVSTYIK
										LPLQDVYK
										YYVTIIDAPGHR
										EHALLAYTLGVK
										DMRQTVAVGVIK
										QLIVGVNK
										STTTGHLIYKCGGIDK
Q05639	4503475	IPI00014424.1	Elongation factor 1-alpha 2	EEF1A2	99000	19.87	1.11	0.1	8	RYDEIVK	cytoplasm,nucleus	cell differentiation,regulation of biological process,metabolic process,cell death,response to stimulus	translation regulator activity,catalytic activity,nucleotide binding,protein binding
										EVSAYIK
										NMITGTSQADCAVLIVAAGVGEFEAGISK
										LPLQDVYK
										STTTGHLIYK
										IGGIGTVPVGR
[truncated: 5,258 more rows]
