# Supplementary material for: A Quantitative Proteomic Analysis Uncovers the Relevance of CUL3 in Bladder Cancer Aggressiveness
Source: PLoS One. 2013 Jan 8;8(1):e53328. doi: 10.1371/journal.pone.0053328 (PMC3540081; doi:10.1371/journal.pone.0053328)
Supplement: Table S3 — Detailed information of ratios obtained from the proteins identified by SILAC (831 proteins, first sheet) and those measured simultaneously by oligonucleotide arrays (438 proteins, second sheet), including probe identification and gene description of the oligonucleotide arrays. (XLS) [file pone.0053328.s007.xls]

## Sheet: 831 proteins
Protein Name	Abbreviation	SILAC Ratio	GENE ARRAY	GENE ARRAY	GENE ARRAY
		heavy/light	T24T/T24 RATIO	PROBE ID	GENE DESCRIPTION
tyrosine 3-monooxygenase/tryptophan 5-monooxygenase activation protein, eta polypeptide	YWHAH	9.44	0.921444	201020_at	gb:NM_003405.1 /DEF=Homo sapiens tyrosine 3-monooxygenasetryptophan 5-monooxygenase activation protein, eta polypeptide (YWHAH), mRNA. /FEA=mRNA /GEN=YWHAH /PROD=tyrosine 3-monooxygenasetryptophan5-monooxygenase activation protein, eta polypeptide /DB_XREF=gi:4507950 /UG=Hs.75544 tyrosine 3-monooxygenasetryptophan 5-monooxygenase activation protein, eta polypeptide /FL=gb:BC003047.1 gb:L20422.1 g…
peptidyl arginine deiminase, type II	PADI2	8.35
fatty acid synthase	FASN	3.85
gelsolin isoform a precursor	GSN	3.61	10.1951	200696_s_at	gb:NM_000177.1 /DEF=Homo sapiens gelsolin (amyloidosis, Finnish type) (GSN), mRNA. /FEA=mRNA /GEN=GSN /PROD=gelsolin (amyloidosis, Finnish type) /DB_XREF=gi:4504164 /UG=Hs.290070 gelsolin (amyloidosis, Finnish type) /FL=gb:NM_000177.1
BAI1-associated protein 2-like 1	BAIAP2L1	3.03
peroxiredoxin 1	PRDX1	2.88
hydroxymethylglutaryl-CoA synthase 1	HMGCS1	2.83	1.16789	205822_s_at	gb:NM_002130.1 /DEF=Homo sapiens 3-hydroxy-3-methylglutaryl-Coenzyme A synthase 1 (soluble) (HMGCS1), mRNA. /FEA=mRNA /GEN=HMGCS1 /PROD=3-hydroxy-3-methylglutaryl-Coenzyme A synthase 1(soluble) /DB_XREF=gi:4504428 /UG=Hs.77910 3-hydroxy-3-methylglutaryl-Coenzyme A synthase 1 (soluble) /FL=gb:BC000297.1 gb:L25798.1 gb:NM_002130.1
ATP citrate lyase isoform 1	ACLY	2.54	10.7433	201128_s_at	gb:NM_001096.1 /DEF=Homo sapiens ATP citrate lyase (ACLY), mRNA. /FEA=mRNA /GEN=ACLY /PROD=ATP citrate lyase /DB_XREF=gi:4501864 /UG=Hs.174140 ATP citrate lyase /FL=gb:NM_001096.1
sulfide dehydrogenase like	SQRDL	2.5
uridine monophosphate synthase	UMPS	2.34	1.18382	202706_s_at	gb:D86227.1 /DEF=Homo sapiens clone TA-UMPSpoly mRNA for UMP synthase, complete cds. /FEA=mRNA /GEN=UMPS /PROD=UMP synthase /DB_XREF=gi:2081619 /UG=Hs.2057 uridine monophosphate synthetase (orotate phosphoribosyl transferase and orotidine-5-decarboxylase) /FL=gb:BC000364.1 gb:D86227.1 gb:D86228.1 gb:D86230.1 gb:J03626.1 gb:NM_000373.1
cullin 3	CUL3	2.26	0.998214	201372_s_at	gb:NM_003590.1 /DEF=Homo sapiens cullin 3 (CUL3), mRNA. /FEA=mRNA /GEN=CUL3 /PROD=cullin 3 /DB_XREF=gi:4503164 /UG=Hs.78946 cullin 3 /FL=gb:AF062537.1 gb:AB014517.1 gb:AF052147.1 gb:AF064087.1 gb:NM_003590.1
glutathione synthetase	GSS	2.24	1.12	201415_at	gb:NM_000178.1 /DEF=Homo sapiens glutathione synthetase (GSS), mRNA. /FEA=mRNA /GEN=GSS /PROD=glutathione synthetase /DB_XREF=gi:4504168 /UG=Hs.82327 glutathione synthetase /FL=gb:U34683.1 gb:NM_000178.1
dihydropyrimidinase-like 2	DPYSL2	2.19	1.15009	200762_at	gb:NM_001386.1 /DEF=Homo sapiens dihydropyrimidinase-like 2 (DPYSL2), mRNA. /FEA=mRNA /GEN=DPYSL2 /PROD=dihydropyrimidinase-like 2 /DB_XREF=gi:4503376 /UG=Hs.173381 dihydropyrimidinase-like 2 /FL=gb:U17279.1 gb:D78013.1 gb:U97105.1 gb:NM_001386.1
regulator of chromosome condensation 2	RCC2	2.19
5-aminoimidazole-4-carboxamide ribonucleotide formyltransferase/IMP cyclohydrolase	ATIC	2.15
regulation of nuclear pre-mRNA domain containing 1A	RPRD1A	2.09
lanosterol synthase	LSS	2.06
transglutaminase 2 isoform a	TGM2	2.01	1.04377	201042_at	Consensus includes gb:AL031651 /DEF=Human DNA sequence from clone RP5-1054A22 on chromosome 20q11.22-12 Contains two isoforms of the gene for TGM2 (transglutaminase 2 (C polypeptide, protein-glutamine-gamma-glutamyltransferase), ESTs, STSs, GSSs and a CpG island /FEA=mRNA_1 /DB_XREF=gi:6065866 /UG=Hs.8265 transglutaminase 2 (C polypeptide, protein-glutamine-gamma-glutamyltransferase) /FL=gb:M5515…
KIAA0368 protein	KIAA0368	1.99	1.13	214356_s_at	Consensus includes gb:AI272899 /FEA=EST /DB_XREF=gi:3895167 /DB_XREF=est:ql47c07.x1 /CLONE=IMAGE:1875468 /UG=Hs.3852 KIAA0368 protein
polynucleotide kinase 3'-phosphatase	PNKP	1.97	0.114843	218961_s_at	gb:NM_007254.1 /DEF=Homo sapiens polynucleotide kinase 3-phosphatase (PNKP), mRNA. /FEA=mRNA /GEN=PNKP /PROD=polynucleotide kinase 3-phosphatase /DB_XREF=gi:6005835 /UG=Hs.78016 polynucleotide kinase 3-phosphatase /FL=gb:AF120499.1 gb:AF125807.1 gb:AF126486.1 gb:NM_007254.1
amylo-1, 6-glucosidase, 4-alpha-glucanotransferase isoform 1	AGL	1.95	11.93	203566_s_at	gb:NM_000645.1 /DEF=Homo sapiens amylo-1,6-glucosidase, 4-alpha-glucanotransferase (glycogen debranching enzyme, glycogen storage disease type III) (AGL), transcript variant 5, mRNA. /FEA=mRNA /GEN=AGL /PROD=amylo-1,6-glucosidase,4-alpha-glucanotransferase isoform 2 /DB_XREF=gi:4557282 /UG=Hs.904 amylo-1,6-glucosidase, 4-alpha-glucanotransferase (glycogen debranching enzyme, glycogen storage dise…
within bgcn homolog isoform 1	WIBG	1.94
phosphoglycerate mutase family member 5	PGAM5	1.92
splicing factor, arginine/serine-rich 9	SFRS9	1.9	1.0418	200044_at	gb:NM_003769.1 /DEF=Homo sapiens splicing factor, arginineserine-rich 9 (SFRS9), mRNA. /FEA=mRNA /GEN=SFRS9 /PROD=splicing factor, arginineserine-rich 9 /DB_XREF=gi:4506902 /UG=Hs.77608 splicing factor, arginineserine-rich 9 /FL=gb:U30825.1 gb:NM_003769.1
high-mobility group nucleosome binding domain 1	HMGN1	1.87
peptidase (mitochondrial processing) alpha	PMPCA	1.84
importin 9	IPO9	1.83
N-ethylmaleimide-sensitive factor	NSF	1.83	1.07	202395_at	gb:NM_006178.1 /DEF=Homo sapiens N-ethylmaleimide-sensitive factor (NSF), mRNA. /FEA=mRNA /GEN=NSF /PROD=N-ethylmaleimide-sensitive factor /DB_XREF=gi:11079227 /UG=Hs.108802 N-ethylmaleimide-sensitive factor /FL=gb:AF102846.2 gb:NM_006178.1 gb:AF135168.1
epidermal growth factor receptor isoform a precursor	EGFR	1.82	9.96	201984_s_at	gb:NM_005228.1 /DEF=Homo sapiens epidermal growth factor receptor (avian erythroblastic leukemia viral (v-erb-b) oncogene homolog) (EGFR), mRNA. /FEA=mRNA /GEN=EGFR /PROD=epidermal growth factor receptor (avianerythroblastic leukemia viral (v-erb-b) oncogene homolog) /DB_XREF=gi:4885198 /UG=Hs.77432 epidermal growth factor receptor (avian erythroblastic leukemia viral (v-erb-b) oncogene homolog) …
H1 histone family, member X	H1FX	1.81	1.14118	204805_s_at	gb:NM_006026.1 /DEF=Homo sapiens H1 histone family, member X (H1FX), mRNA. /FEA=mRNA /GEN=H1FX /PROD=H1 histone family, member X /DB_XREF=gi:5174448 /UG=Hs.109804 H1 histone family, member X /FL=gb:BC000426.1 gb:D64142.1 gb:NM_006026.1
phosphoribosylglycinamide formyltransferase, phosphoribosylglycinamide synthetase, phosphoribosylaminoimidazole synthetase isoform 1	GART	1.81	1.11093	212378_at	Consensus includes gb:NM_000819.1 /DEF=Homo sapiens phosphoribosylglycinamide formyltransferase, phosphoribosylglycinamide synthetase, phosphoribosylaminoimidazole synthetase (GART), mRNA. /FEA=CDS /GEN=GART /PROD=phosphoribosylglycinamide formyltransferase,phosphoribosylglycinamide synthetase,phosphoribosylaminoimidazole synthetase /DB_XREF=gi:4503914 /UG=Hs.82285 phosphoribosylglycinamide formy…
asparaginyl-tRNA synthetase	NARS	1.8	0.108797	200027_at	gb:NM_004539.2 /DEF=Homo sapiens asparaginyl-tRNA synthetase (NARS), mRNA. /FEA=mRNA /GEN=NARS /PROD=asparaginyl-tRNA synthetase /DB_XREF=gi:7262387 /UG=Hs.181311 asparaginyl-tRNA synthetase /FL=gb:BC001687.1 gb:D84273.1 gb:NM_004539.2
mannose 6 phosphate receptor binding protein 1	M6PRBP1	1.8
tripartite motif-containing 28 protein	TRIM28	1.8
eukaryotic translation initiation factor 3, subunit 9 eta, 116kDa	EIF3B	1.79
nucleoporin 133kDa	NUP133	1.78
keratin 8	KRT8	1.75	1	217351_at	Consensus includes gb:AL024458 /DEF=Human DNA sequence from clone 344I7 on chromosome Xp11.21-11.3. Contains a Keratin, Type II Cytoskeletal 8 (Cytokeratin 8, CYK8, KRT8) pseudogene, ESTs and a GSS /FEA=CDS /DB_XREF=gi:3980359 /UG=Hs.247777 Human DNA sequence from clone 344I7 on chromosome Xp11.21-11.3. Contains a Keratin, Type II Cytoskeletal 8 (Cytokeratin 8, CYK8, KRT8) pseudogene, ESTs and a …
early endosome antigen 1, 162kD	EEA1	1.73	0.880966	204841_s_at	gb:NM_003566.1 /DEF=Homo sapiens early endosome antigen 1, 162kD (EEA1), mRNA. /FEA=mRNA /GEN=EEA1 /PROD=early endosome antigen 1, 162kD /DB_XREF=gi:4503468 /UG=Hs.2864 early endosome antigen 1, 162kD /FL=gb:L40157.1 gb:NM_003566.1
myosin VI	MYO6	1.73	1.18	203216_s_at	gb:NM_004999.1 /DEF=Homo sapiens myosin VI (MYO6), mRNA. /FEA=mRNA /GEN=MYO6 /PROD=myosin VI /DB_XREF=gi:4826845 /UG=Hs.22564 myosin VI /FL=gb:AB002387.1 gb:NM_004999.1
chaperonin containing TCP1, subunit 5 (epsilon)	CCT5	1.72
phosphoribosylformylglycinamidine synthase	PFAS	1.72
thyroid hormone receptor interactor 13	TRIP13	1.72	10.3114	204033_at	gb:NM_004237.1 /DEF=Homo sapiens thyroid hormone receptor interactor 13 (TRIP13), mRNA. /FEA=mRNA /GEN=TRIP13 /PROD=thyroid hormone receptor interactor 13 /DB_XREF=gi:11321606 /UG=Hs.6566 thyroid hormone receptor interactor 13 /FL=gb:NM_004237.1 gb:BC000404.1 gb:U96131.1
chaperonin containing TCP1, subunit 7 isoform a	CCT7	1.71	1.03884	200812_at	gb:NM_006429.1 /DEF=Homo sapiens chaperonin containing TCP1, subunit 7 (eta) (CCT7), mRNA. /FEA=mRNA /GEN=CCT7 /PROD=chaperonin containing TCP1, subunit 7 (eta) /DB_XREF=gi:5453606 /UG=Hs.108809 chaperonin containing TCP1, subunit 7 (eta) /FL=gb:AF026292.1 gb:NM_006429.1
XPA binding protein 2	XAB2	1.71
endoplasmic reticulum protein 29 isoform 1 precursor	ERP29	1.69
importin 4	IPO4	1.69	0.96	211762_s_at	gb:BC005978.1 /DEF=Homo sapiens, karyopherin alpha 2 (RAG cohort 1, importin alpha 1), clone MGC:14668, mRNA, complete cds. /FEA=mRNA /PROD=karyopherin alpha 2 (RAG cohort 1, importinalpha 1) /DB_XREF=gi:13543656 /FL=gb:BC005978.1
pyrroline-5-carboxylate reductase 1 isoform 2	PYCR1	1.69	1.02406	202148_s_at	gb:NM_006907.1 /DEF=Homo sapiens pyrroline-5-carboxylate reductase 1 (PYCR1), nuclear gene encoding mitochondrial protein, mRNA. /FEA=mRNA /GEN=PYCR1 /PROD=pyrroline-5-carboxylate reductase 1 /DB_XREF=gi:5902035 /UG=Hs.79217 pyrroline-5-carboxylate reductase 1 /FL=gb:M77836.1 gb:NM_006907.1
proteasome 26S non-ATPase subunit 5	PSMD5	1.68
CTP synthase	CTPS	1.67	1.107	202613_at	gb:NM_001905.1 /DEF=Homo sapiens CTP synthase (CTPS), mRNA. /FEA=mRNA /GEN=CTPS /PROD=CTP synthase /DB_XREF=gi:4503132 /UG=Hs.251871 CTP synthase /FL=gb:NM_001905.1
WD repeat domain 58 isoform 1	THOC6	1.66
FK506 binding protein 52	FKBP4	1.64	1.03153	200895_s_at	gb:NM_002014.1 /DEF=Homo sapiens FK506-binding protein 4 (59kD) (FKBP4), mRNA. /FEA=mRNA /GEN=FKBP4 /PROD=FK506-binding protein 4 (59kD) /DB_XREF=gi:4503728 /UG=Hs.848 FK506-binding protein 4 (59kD) /FL=gb:BC001786.1 gb:M88279.1 gb:NM_002014.1
glycogen phosphorylase, liver	PYGL	1.64	1.05538	202990_at	gb:NM_002863.1 /DEF=Homo sapiens phosphorylase, glycogen; liver (Hers disease, glycogen storage disease type VI) (PYGL), mRNA. /FEA=mRNA /GEN=PYGL /PROD=phosphorylase, glycogen; liver (Hers disease,glycogen storage disease type VI) /DB_XREF=gi:4506352 /UG=Hs.771 phosphorylase, glycogen; liver (Hers disease, glycogen storage disease type VI) /FL=gb:M14636.1 gb:AF066858.1 gb:AF046785.1 gb:NM_002863…
heat shock protein 90kDa beta, member 1	HSP90B1	1.64	0.99	200064_at	gb:AF275719.1 /DEF=Homo sapiens isolate Liv chaperone protein HSP90 beta (HSP90BETA) mRNA, complete cds. /FEA=mRNA /GEN=HSP90BETA /PROD=chaperone protein HSP90 beta /DB_XREF=gi:9082288 /UG=Hs.74335 heat shock 90kD protein 1, beta /FL=gb:BC004928.1 gb:M16660.1 gb:NM_007355.1 gb:AF275719.1
transcription elongation factor A 1 isoform 1	TCEA1	1.64
chaperonin containing TCP1, subunit 4 (delta)	CCT4	1.62	1.00525	200877_at	gb:NM_006430.1 /DEF=Homo sapiens chaperonin containing TCP1, subunit 4 (delta) (CCT4), mRNA. /FEA=mRNA /GEN=CCT4 /PROD=chaperonin containing TCP1, subunit 4 (delta) /DB_XREF=gi:5453604 /UG=Hs.79150 chaperonin containing TCP1, subunit 4 (delta) /FL=gb:U38846.1 gb:AF026291.1 gb:NM_006430.1
lamin B1	LMNB1	1.62	1.00812	203276_at	gb:NM_005573.1 /DEF=Homo sapiens lamin B1 (LMNB1), mRNA. /FEA=mRNA /GEN=LMNB1 /PROD=lamin B1 /DB_XREF=gi:5031876 /UG=Hs.89497 lamin B1 /FL=gb:M34458.1 gb:NM_005573.1
protein phosphatase 1, regulatory subunit 7	PPP1R7	1.61	1.21899	201214_s_at	gb:NM_002712.1 /DEF=Homo sapiens protein phosphatase 1, regulatory subunit 7 (PPP1R7), mRNA. /FEA=mRNA /GEN=PPP1R7 /PROD=protein phosphatase 1, regulatory subunit 7 /DB_XREF=gi:4506012 /UG=Hs.36587 protein phosphatase 1, regulatory subunit 7 /FL=gb:BC000910.1 gb:NM_002712.1
arginyl-tRNA synthetase	RARS	1.59	0.990576	201330_at	gb:NM_002887.1 /DEF=Homo sapiens arginyl-tRNA synthetase (RARS), mRNA. /FEA=mRNA /GEN=RARS /PROD=arginyl-tRNA synthetase /DB_XREF=gi:4506428 /UG=Hs.180832 arginyl-tRNA synthetase /FL=gb:BC000528.1 gb:NM_002887.1
TROVE domain family, member 2 isoform 2	TROVE2	1.59
ubiquitin specific peptidase 5 isoform 2	USP5	1.58	0.101131	206031_s_at	gb:NM_003481.1 /DEF=Homo sapiens ubiquitin specific protease 5 (isopeptidase T) (USP5), mRNA. /FEA=mRNA /GEN=USP5 /PROD=Ubiquitin isopeptidase T /DB_XREF=gi:4507854 /UG=Hs.3759 ubiquitin specific protease 5 (isopeptidase T) /FL=gb:U35116.1 gb:BC004889.1 gb:NM_003481.1
zinc finger protein 265 isoform 2	ZRANB2	1.58
chaperonin containing TCP1, subunit 8 (theta)	CCT8	1.57	1.07381	200873_s_at	gb:NM_006585.1 /DEF=Homo sapiens chaperonin containing TCP1, subunit 8 (theta) (CCT8), mRNA. /FEA=mRNA /GEN=CCT8 /PROD=chaperonin containing TCP1, subunit 8 (theta) /DB_XREF=gi:6005726 /UG=Hs.15071 chaperonin containing TCP1, subunit 8 (theta) /FL=gb:D13627.1 gb:NM_006585.1
cysteinyl-tRNA synthetase isoform c	CARS	1.56	1.19386	202402_s_at	gb:NM_001751.1 /DEF=Homo sapiens cysteinyl-tRNA synthetase (CARS), mRNA. /FEA=mRNA /GEN=CARS /PROD=cysteinyl-tRNA synthetase /DB_XREF=gi:10835050 /UG=Hs.159604 cysteinyl-tRNA synthetase /FL=gb:NM_001751.1 gb:BC002880.1 gb:AF288206.1 gb:AF288207.1
splicing factor 3a, subunit 1, 120kDa isoform 1	SF3A1	1.56	1.00893	201357_s_at	gb:NM_005877.1 /DEF=Homo sapiens splicing factor 3a, subunit 1, 120kD (SF3A1), mRNA. /FEA=mRNA /GEN=SF3A1 /PROD=splicing factor 3a, subunit 1, 120kD /DB_XREF=gi:5032086 /UG=Hs.288883 splicing factor 3a, subunit 1, 120kD /FL=gb:NM_005877.1
UDP-glucose ceramide glucosyltransferase-like 1 isoform 1	UGCGL1	1.56
WD repeat domain 57 (U5 snRNP specific)	SNRNP40	1.56
cell division cycle 37 protein	CDC37	1.55	1.03667	209953_s_at	gb:U63131.1 /DEF=Human CDC37 homolog mRNA, complete cds. /FEA=mRNA /PROD=CDC37 homolog /DB_XREF=gi:1421820 /UG=Hs.160958 CDC37 (cell division cycle 37, S. cerevisiae, homolog) /FL=gb:BC000083.1 gb:U43077.1 gb:U63131.1 gb:NM_007065.1
N-acylaminoacyl-peptide hydrolase	APEH	1.55	1.05131	201284_s_at	gb:NM_001640.2 /DEF=Homo sapiens N-acylaminoacyl-peptide hydrolase (APEH), mRNA. /FEA=mRNA /GEN=APEH /PROD=N-acylaminoacyl-peptide hydrolase /DB_XREF=gi:9951916 /UG=Hs.78223 N-acylaminoacyl-peptide hydrolase /FL=gb:BC000362.1 gb:BC001826.1 gb:J03068.1 gb:D38441.1 gb:AF141383.1 gb:NM_001640.2
chaperonin containing TCP1, subunit 6A isoform b	CCT6A	1.54	1.05176	201327_s_at	gb:NM_001762.1 /DEF=Homo sapiens chaperonin containing TCP1, subunit 6A (zeta 1) (CCT6A), mRNA. /FEA=mRNA /GEN=CCT6A /PROD=chaperonin containing TCP1, subunit 6A (zeta 1) /DB_XREF=gi:4502642 /UG=Hs.82916 chaperonin containing TCP1, subunit 6A (zeta 1) /FL=gb:M94083.1 gb:NM_001762.1 gb:L27706.1
HLA-B associated transcript 1	BAT1	1.54
KH domain containing, RNA binding, signal transduction associated 1	KHDRBS1	1.54
activating signal cointegrator 1 complex subunit 3-like 1	SNRNP200	1.53
chaperonin containing TCP1, subunit 2	CCT2	1.53	1.05768	201947_s_at	gb:NM_006431.1 /DEF=Homo sapiens chaperonin containing TCP1, subunit 2 (beta) (CCT2), mRNA. /FEA=mRNA /GEN=CCT2 /PROD=chaperonin containing TCP1, subunit 2 (beta) /DB_XREF=gi:5453602 /UG=Hs.6456 chaperonin containing TCP1, subunit 2 (beta) /FL=gb:AF026293.1 gb:AF026166.1 gb:NM_006431.1
copine I isoform a	CPNE1	1.53	1.04048	206918_s_at	gb:NM_003915.1 /DEF=Homo sapiens copine I (CPNE1), mRNA. /FEA=mRNA /GEN=CPNE1 /PROD=copine I /DB_XREF=gi:4503012 /UG=Hs.166887 copine I /FL=gb:U83246.1 gb:NM_003915.1
hypothetical protein LOC23277	KIAA0664	1.53	0.105522	212456_at	Consensus includes gb:AB014564.1 /DEF=Homo sapiens mRNA for KIAA0664 protein, partial cds. /FEA=mRNA /GEN=KIAA0664 /PROD=KIAA0664 protein /DB_XREF=gi:3327141 /UG=Hs.22616 KIAA0664 protein
HIV-1 rev binding protein 2	KRR1	1.52
nucleoporin 155kDa isoform 2	NUP155	1.52	0.111341	206550_s_at	gb:NM_004298.1 /DEF=Homo sapiens nucleoporin 155kD (NUP155), mRNA. /FEA=mRNA /GEN=NUP155 /PROD=nucleoporin 155kD /DB_XREF=gi:4758843 /UG=Hs.23255 nucleoporin 155kD /FL=gb:AB018334.1 gb:NM_004298.1
scaffold attachment factor B	SAFB	1.52	11.0157	201748_s_at	gb:NM_002967.1 /DEF=Homo sapiens scaffold attachment factor B (SAFB), mRNA. /FEA=mRNA /GEN=SAFB /PROD=scaffold attachment factor B /DB_XREF=gi:4506778 /UG=Hs.23978 scaffold attachment factor B /FL=gb:U72355.1 gb:NM_002967.1
set	SET	1.52	1.02	200631_s_at	gb:NM_003011.1 /DEF=Homo sapiens SET translocation (myeloid leukemia-associated) (SET), mRNA. /FEA=mRNA /GEN=SET /PROD=SET translocation (myeloid leukemia-associated) /DB_XREF=gi:4506890 /UG=Hs.145279 SET translocation (myeloid leukemia-associated) /FL=gb:U51924.1 gb:M93651.1 gb:NM_003011.1
splicing factor 3b, subunit 1 isoform 1	SF3B1	1.52	1.01372	201071_x_at	gb:NM_012433.1 /DEF=Homo sapiens splicing factor 3b, subunit 1, 155kD (SF3B1), mRNA. /FEA=mRNA /GEN=SF3B1 /PROD=splicing factor 3b, subunit 1, 155kD /DB_XREF=gi:6912653 /UG=Hs.13453 splicing factor 3b, subunit 1, 155kD /FL=gb:AF054284.1 gb:NM_012433.1
T-complex protein 1 isoform a	TCP1	1.52	1.1	201326_at	Consensus includes gb:BE737030 /FEA=EST /DB_XREF=gi:10151022 /DB_XREF=est:601304610F1 /CLONE=IMAGE:3639098 /UG=Hs.82916 chaperonin containing TCP1, subunit 6A (zeta 1) /FL=gb:M94083.1 gb:NM_001762.1 gb:L27706.1
adenosine deaminase, RNA-specific isoform a	ADAR	1.51	1.03231	201786_s_at	gb:NM_001111.2 /DEF=Homo sapiens adenosine deaminase, RNA-specific (ADAR), transcript variant ADAR-a, mRNA. /FEA=mRNA /GEN=ADAR /PROD=adenosine deaminase, RNA-specific, isoformADAR-a /DB_XREF=gi:7669471 /UG=Hs.7957 adenosine deaminase, RNA-specific /FL=gb:U10439.1 gb:NM_001111.2 gb:U18121.1
GDP dissociation inhibitor 1	GDI1	1.51	0.973176	201864_at	gb:NM_001493.1 /DEF=Homo sapiens GDP dissociation inhibitor 1 (GDI1), mRNA. /FEA=mRNA /GEN=GDI1 /PROD=GDP dissociation inhibitor 1 /DB_XREF=gi:4503970 /UG=Hs.74576 GDP dissociation inhibitor 1 /FL=gb:BC000317.1 gb:NM_001493.1 gb:D45021.1
phosphofructokinase, muscle	PFKM	1.51	1.07544	210976_s_at	gb:U24183.1 /DEF=Human phosphofructokinase (PFKM) mRNA, complete cds. /FEA=mRNA /GEN=PFKM /PROD=phosphofructokinase /DB_XREF=gi:975289 /UG=Hs.75160 phosphofructokinase, muscle /FL=gb:U24183.1
protein disulfide isomerase-associated 4	PDIA4	1.51
small nuclear ribonucleoprotein polypeptide N	SNRPN	1.51	0.0113133	201522_x_at	gb:NM_003097.2 /DEF=Homo sapiens small nuclear ribonucleoprotein polypeptide N (SNRPN), transcript variant 1, mRNA. /FEA=mRNA /GEN=SNRPN /PROD=small nuclear ribonucleoprotein polypeptide N /DB_XREF=gi:13027651 /UG=Hs.48375 small nuclear ribonucleoprotein polypeptide N /FL=gb:U41303.1 gb:NM_003097.2 gb:BC003180.1 gb:J04615.1
LAS1-like	LAS1L	1.5
upstream binding transcription factor, RNA polymerase I isoform a	UBTF	1.5	9.98369	202692_s_at	gb:NM_014233.1 /DEF=Homo sapiens upstream binding transcription factor, RNA polymerase I (UBTF), mRNA. /FEA=mRNA /GEN=UBTF /PROD=upstream binding transcription factor, RNApolymerase I /DB_XREF=gi:7657670 /UG=Hs.89781 upstream binding transcription factor, RNA polymerase I /FL=gb:NM_014233.1
pantothenate kinase 4	PANK4	1.49
testis expressed 10	TEX10	1.49
WD repeat domain 18	WDR18	1.49
cleavage stimulation factor subunit 1	CSTF1	1.48	1.04802	202190_at	gb:NM_001324.1 /DEF=Homo sapiens cleavage stimulation factor, 3 pre-RNA, subunit 1, 50kD (CSTF1), mRNA. /FEA=mRNA /GEN=CSTF1 /PROD=cleavage stimulation factor subunit 1 /DB_XREF=gi:4557490 /UG=Hs.172865 cleavage stimulation factor, 3 pre-RNA, subunit 1, 50kD /FL=gb:BC001011.1 gb:L02547.1 gb:NM_001324.1
cyclin-dependent kinase 9	CDK9	1.48	0.950438	203198_at	gb:NM_001261.1 /DEF=Homo sapiens cyclin-dependent kinase 9 (CDC2-related kinase) (CDK9), mRNA. /FEA=mRNA /GEN=CDK9 /PROD=cyclin-dependent kinase 9 (CDC2-related kinase) /DB_XREF=gi:4502746 /UG=Hs.150423 cyclin-dependent kinase 9 (CDC2-related kinase) /FL=gb:BC001968.1 gb:NM_001261.1 gb:L25676.1
heat shock 70kDa protein 4	HSPA4	1.48
smu-1 suppressor of mec-8 and unc-52 homolog	SMU1	1.48
Elongation factor Tu GTP binding domain containing 2	EFTUD2	1.47
nuclear pore complex-associated protein TPR	TPR	1.47	1.07	201731_s_at	gb:NM_003292.1 /DEF=Homo sapiens translocated promoter region (to activated MET oncogene) (TPR), mRNA. /FEA=mRNA /GEN=TPR /PROD=translocated promoter region (to activated METoncogene) /DB_XREF=gi:4507658 /UG=Hs.169750 translocated promoter region (to activated MET oncogene) /FL=gb:NM_003292.1
proline, glutamic acid and leucine rich protein 1	PELP1	1.47
secernin 1	SCRN1	1.47
heterogeneous nuclear ribonucleoprotein A3	HNRNPA3	1.46
histone cluster 1, H2ab	HIST1H2AB	1.46
methylenetetrahydrofolate dehydrogenase (NADP+ dependent) 1-like	MTHFD1L	1.46
sorcin isoform a	SRI	1.46	1.14016	208921_s_at	gb:L12387.1 /DEF=Human sorcin (SRI) mRNA, complete cds. /FEA=mRNA /GEN=SRI /PROD=sorcin /DB_XREF=gi:459835 /UG=Hs.300741 sorcin /FL=gb:M32886.1 gb:NM_003130.1 gb:L12387.1
U5 snRNP-specific protein	PRPF8	1.46
microfibrillar-associated protein 1	MFAP1	1.45	0.102202	203406_at	gb:NM_005926.1 /DEF=Homo sapiens microfibrillar-associated protein 1 (MFAP1), mRNA. /FEA=mRNA /GEN=MFAP1 /PROD=microfibrillar-associated protein 1 /DB_XREF=gi:5174552 /UG=Hs.61418 microfibrillar-associated protein 1 /FL=gb:U04209.1 gb:NM_005926.1
mitochondrial malate dehydrogenase precursor	MDH2	1.44
splicing factor, arginine/serine-rich 10	SFRS10	1.44	1.03409	200893_at	gb:NM_004593.1 /DEF=Homo sapiens splicing factor, arginineserine-rich (transformer 2 Drosophila homolog) 10 (SFRS10), mRNA. /FEA=mRNA /GEN=SFRS10 /PROD=splicing factor, arginineserine-rich(transformer 2 Drosophila homolog) 10 /DB_XREF=gi:4759097 /UG=Hs.30035 splicing factor, arginineserine-rich (transformer 2 Drosophila homolog) 10 /FL=gb:BC000160.1 gb:BC000451.1 gb:U61267.1 gb:U68063.1 gb:NM_004…
tropomyosin 1 alpha chain isoform 5	TPM1	1.44	1.12	206117_at	gb:NM_000366.1 /DEF=Homo sapiens tropomyosin 1 (alpha) (TPM1), mRNA. /FEA=mRNA /GEN=TPM1 /PROD=tropomyosin 1 (alpha) /DB_XREF=gi:4507646 /UG=Hs.77899 tropomyosin 1 (alpha) /FL=gb:M19713.1 gb:NM_000366.1
cisplatin resistance-associated overexpressed protein	CROP	1.42
DnaJ (Hsp40) homolog, subfamily C, member 8	DNAJC8	1.42
NOP58 ribonucleoprotein homolog	NOP58	1.42
nuclear cap binding protein subunit 1, 80kDa	NCBP1	1.42
RED protein	IK	1.42
FUS interacting protein (serine-arginine rich) 1 isoform 1	LOC642558	1.41
poly-U binding splicing factor 60KDa isoform b	PUF60	1.41
SWI/SNF-related matrix-associated actin-dependent regulator of chromatin c2 isoform a	SMARCC2	1.41	1.06552	201321_s_at	gb:NM_003075.1 /DEF=Homo sapiens SWISNF related, matrix associated, actin dependent regulator of chromatin, subfamily c, member 2 (SMARCC2), mRNA. /FEA=mRNA /GEN=SMARCC2 /PROD=SWISNF related, matrix associated, actindependent regulator of chromatin, subfamily c, member 2 /DB_XREF=gi:4507080 /UG=Hs.236030 SWISNF related, matrix associated, actin dependent regulator of chromatin, subfamily c, membe…
cytokine induced protein 29 kDa	CIP29	1.4
nucleoporin 205kDa	NUP205	1.4
poly(rC) binding protein 2 isoform a	PCBP2	1.4	0.102499	204031_s_at	gb:NM_005016.1 /DEF=Homo sapiens poly(rC)-binding protein 2 (PCBP2), mRNA. /FEA=mRNA /GEN=PCBP2 /PROD=poly(rC)-binding protein 2 /DB_XREF=gi:4826885 /UG=Hs.63525 poly(rC)-binding protein 2 /FL=gb:BC001155.1 gb:NM_005016.1
BCL2-associated athanogene 2	BAG2	1.39
HSP70-2	HSPA1B	1.39	1.08756	202581_at	gb:NM_005346.2 /DEF=Homo sapiens heat shock 70kD protein 1B (HSPA1B), mRNA. /FEA=mRNA /GEN=HSPA1B /PROD=heat shock 70kD protein 1B /DB_XREF=gi:5579470 /UG=Hs.274402 heat shock 70kD protein 1B /FL=gb:NM_005346.2
eukaryotic translation initiation factor 4A, isoform 3	EIF4A3	1.38
musashi 2 isoform a	MSI2	1.38
rab3 GTPase-activating protein, non-catalytic subunit	RAB3GAP2	1.38
RNA binding protein (autoantigenic, hnRNP-associated with lethal yellow) long isoform	RALY	1.38	1.07	201271_s_at	gb:NM_016732.1 /DEF=Homo sapiens RNA-binding protein (autoantigenic) (RALY), transcript variant 1, mRNA. /FEA=mRNA /GEN=RALY /PROD=RNA-binding protein (autoantigenic) longisoform /DB_XREF=gi:8051630 /UG=Hs.74111 RNA-binding protein (autoantigenic) /FL=gb:AF148457.1 gb:NM_016732.1
splicing factor 3B subunit 2	SF3B2	1.38	1	200619_at	gb:NM_006842.1 /DEF=Homo sapiens splicing factor 3b, subunit 2, 145kD (SF3B2), mRNA. /FEA=mRNA /GEN=SF3B2 /PROD=splicing factor 3b, subunit 2, 145kD /DB_XREF=gi:5803154 /UG=Hs.75916 splicing factor 3b, subunit 2, 145kD /FL=gb:U41371.1 gb:NM_006842.1
splicing factor 3b, subunit 3	SF3B3	1.38	1.04875	200687_s_at	gb:NM_012426.1 /DEF=Homo sapiens splicing factor 3b, subunit 3, 130kD (SF3B3), mRNA. /FEA=mRNA /GEN=SF3B3 /PROD=splicing factor 3b, subunit 3, 130kD /DB_XREF=gi:11034822 /UG=Hs.195614 splicing factor 3b, subunit 3, 130kD /FL=gb:NM_012426.1 gb:BC000463.1 gb:BC003146.1 gb:D13642.1 gb:D87686.1
THO complex 4	THOC4	1.38
TNF receptor-associated protein 1	TRAP1	1.38	1.05	201391_at	gb:NM_016292.1 /DEF=Homo sapiens heat shock protein 75 (TRAP1), mRNA. /FEA=mRNA /GEN=TRAP1 /PROD=tumor necrosis factor type 1 receptor associatedprotein /DB_XREF=gi:7706484 /UG=Hs.182366 heat shock protein 75 /FL=gb:BC002994.1 gb:AF154108.1 gb:NM_016292.1
DEAD (Asp-Glu-Ala-Asp) box polypeptide 23	DDX23	1.37
ErbB3-binding protein 1	PA2G4	1.37
heterogeneous nuclear ribonucleoprotein C isoform b	HNRNPC	1.37
HP1-BP74	HP1BP3	1.37	0.9	220633_s_at	gb:NM_016287.1 /DEF=Homo sapiens HP1-BP74 (HP1-BP74), mRNA. /FEA=mRNA /GEN=HP1-BP74 /PROD=HP1-BP74 /DB_XREF=gi:7705416 /UG=Hs.142442 HP1-BP74 /FL=gb:AF113534.1 gb:NM_016287.1
ATP-binding cassette, sub-family F, member 1 isoform a	ABCF1	1.36	1.08	200045_at	gb:NM_001090.1 /DEF=Homo sapiens ATP-binding cassette, sub-family F (GCN20), member 1 (ABCF1), mRNA. /FEA=mRNA /GEN=ABCF1 /PROD=ATP-binding cassette, sub-family F, member 1 /DB_XREF=gi:10947134 /UG=Hs.9573 ATP-binding cassette, sub-family F (GCN20), member 1 /FL=gb:NM_001090.1 gb:AF027302.1
cell division cycle 2-like 1 (PITSLRE proteins) isoform 2	CDC2L1	1.36	1.004	207428_x_at	gb:NM_001787.1 /DEF=Homo sapiens cell division cycle 2-like 1 (PITSLRE proteins) (CDC2L1), mRNA. /FEA=mRNA /GEN=CDC2L1 /PROD=cell division cycle 2-like 1 (PITSLRE proteins) /DB_XREF=gi:10835054 /UG=Hs.183418 cell division cycle 2-like 1 (PITSLRE proteins) /FL=gb:NM_001787.1 gb:AF067515.1
heterogeneous nuclear ribonucleoprotein A/B isoform a	HNRNPAB	1.36
interleukin enhancer binding factor 2	ILF2	1.36	1	200052_s_at	gb:NM_004515.1 /DEF=Homo sapiens interleukin enhancer binding factor 2, 45kD (ILF2), mRNA. /FEA=mRNA /GEN=ILF2 /PROD=interleukin enhancer binding factor 2, 45kD /DB_XREF=gi:4758601 /UG=Hs.75117 interleukin enhancer binding factor 2, 45kD /FL=gb:BC000382.1 gb:NM_004515.1 gb:U10323.1
Regulation of nuclear pre-mRNA domain containing 1B	RPRD1B	1.36
TIP120 protein	CAND1	1.36	1	201382_at	gb:NM_014412.1 /DEF=Homo sapiens calcyclin binding protein (CACYBP), mRNA. /FEA=mRNA /GEN=CACYBP /PROD=calcyclin binding protein /DB_XREF=gi:7656951 /UG=Hs.27258 calcyclin binding protein /FL=gb:AF314752.1 gb:AF057356.1 gb:NM_014412.1
WD repeat domain 5	WDR5	1.36
calcyclin binding protein isoform 1	CACYBP	1.35	1	201382_at	gb:NM_014412.1 /DEF=Homo sapiens calcyclin binding protein (CACYBP), mRNA. /FEA=mRNA /GEN=CACYBP /PROD=calcyclin binding protein /DB_XREF=gi:7656951 /UG=Hs.27258 calcyclin binding protein /FL=gb:AF314752.1 gb:AF057356.1 gb:NM_014412.1
PC4 and SFRS1 interacting protein 1 isoform 2	PSIP1	1.35
protein tyrosine phosphatase, non-receptor type 11	PTPN11	1.35	1.05	205867_at	gb:NM_002834.1 /DEF=Homo sapiens protein tyrosine phosphatase, non-receptor type 11 (PTPN11), mRNA. /FEA=mRNA /GEN=PTPN11 /PROD=protein tyrosine phosphatase, non-receptor type11 /DB_XREF=gi:13430845 /UG=Hs.22868 protein tyrosine phosphatase, non-receptor type 11 /FL=gb:NM_002834.1 gb:D13540.1 gb:L07527.1 gb:L03535.1
U2-associated SR140 protein	SR140	1.35
chromosome 20 open reading frame 3	C20orf3	1.34
cyclin-dependent kinase 7	CDK7	1.34
cytokine-like nuclear factor n-pac	N-PAC	1.34	8.78579	221628_s_at	gb:AF326966.1 /DEF=Homo sapiens cytokine-like nuclear factor n-pac mRNA, complete cds. /FEA=mRNA /PROD=cytokine-like nuclear factor n-pac /DB_XREF=gi:13194723 /UG=Hs.331584 Homo sapiens cytokine-like nuclear factor n-pac mRNA, complete cds /FL=gb:AF326966.1
D4, zinc and double PHD fingers family 2	DPF2	1.34
DEAD (Asp-Glu-Ala-Asp) box polypeptide 46	DDX46	1.34
DEAH (Asp-Glu-Ala-His) box polypeptide 15	DHX15	1.34
RecName: Full=Condensin complex subunit 1	NCAPD2	1.34
alanyl-tRNA synthetase	AARS	1.33	1.08576	201000_at	gb:NM_001605.1 /DEF=Homo sapiens alanyl-tRNA synthetase (AARS), mRNA. /FEA=mRNA /GEN=AARS /PROD=alanyl-tRNA synthetase /DB_XREF=gi:4501840 /UG=Hs.75102 alanyl-tRNA synthetase /FL=gb:D32050.1 gb:NM_001605.1
chaperonin containing TCP1, subunit 3 isoform b	CCT3	1.33	0.999782	200910_at	gb:NM_005998.1 /DEF=Homo sapiens chaperonin containing TCP1, subunit 3 (gamma) (CCT3), mRNA. /FEA=mRNA /GEN=CCT3 /PROD=chaperonin containing TCP1, subunit 3 (gamma) /DB_XREF=gi:5174726 /UG=Hs.1708 chaperonin containing TCP1, subunit 3 (gamma) /FL=gb:NM_005998.1
integrin alpha 3 isoform b precursor	ITGA3	1.33	1.04942	201474_s_at	gb:NM_002204.1 /DEF=Homo sapiens integrin, alpha 3 (antigen CD49C, alpha 3 subunit of VLA-3 receptor) (ITGA3), transcript variant a, mRNA. /FEA=mRNA /GEN=ITGA3 /PROD=integrin alpha 3 isoform a precursor /DB_XREF=gi:4504746 /UG=Hs.265829 integrin, alpha 3 (antigen CD49C, alpha 3 subunit of VLA-3 receptor) /FL=gb:M59911.1 gb:NM_002204.1
phosphogluconate dehydrogenase	PGD	1.33	1.06405	201118_at	gb:NM_002631.1 /DEF=Homo sapiens phosphogluconate dehydrogenase (PGD), mRNA. /FEA=mRNA /GEN=PGD /PROD=phosphogluconate dehydrogenase /DB_XREF=gi:4505758 /UG=Hs.75888 phosphogluconate dehydrogenase /FL=gb:BC000368.1 gb:NM_002631.1 gb:U30255.1
protein arginine methyltransferase 5 isoform a	PRMT5	1.33
small nuclear ribonucleoprotein polypeptide B''	SNRPB2	1.33	1.1019	202505_at	gb:NM_003092.1 /DEF=Homo sapiens small nuclear ribonucleoprotein polypeptide B (SNRPB2), mRNA. /FEA=mRNA /GEN=SNRPB2 /PROD=small nuclear ribonucleoprotein polypeptide B /DB_XREF=gi:4507122 /UG=Hs.82575 small nuclear ribonucleoprotein polypeptide B /FL=gb:M15841.1 gb:NM_003092.1
splicing factor 3a, subunit 3	SF3A3	1.33	1.06	203818_s_at	gb:NM_006802.1 /DEF=Homo sapiens splicing factor 3a, subunit 3, 60kD (SF3A3), mRNA. /FEA=mRNA /GEN=SF3A3 /PROD=splicing factor 3a, subunit 3, 60kD /DB_XREF=gi:5803166 /UG=Hs.77897 splicing factor 3a, subunit 3, 60kD /FL=gb:BC002395.1 gb:U08815.1 gb:NM_006802.1
tubulin alpha 6	TUBA1C	1.33
eukaryotic translation initiation factor 5B	EIF5B	1.32
exportin 1	XPO1	1.32
formin binding protein 3	PRPF40A	1.32
glutaminyl-tRNA synthetase	QARS	1.32	1.06	217846_at	gb:NM_005051.1 /DEF=Homo sapiens glutaminyl-tRNA synthetase (QARS), mRNA. /FEA=mRNA /GEN=QARS /PROD=glutaminyl-tRNA synthetase /DB_XREF=gi:4826959 /UG=Hs.79322 glutaminyl-tRNA synthetase /FL=gb:AF130067.1 gb:BC000394.1 gb:BC001772.1 gb:NM_005051.1
minichromosome maintenance complex component 6	MCM6	1.32	0.11	201930_at	gb:NM_005915.2 /DEF=Homo sapiens minichromosome maintenance deficient (mis5, S. pombe) 6 (MCM6), mRNA. /FEA=mRNA /GEN=MCM6 /PROD=minichromosome maintenance deficient (mis5, S.pombe) 6 /DB_XREF=gi:7427518 /UG=Hs.155462 minichromosome maintenance deficient (mis5, S. pombe) 6 /FL=gb:U46838.1 gb:D84557.1 gb:NM_005915.2
regulator of chromosome condensation 1	SNHG3-RCC1	1.32		215747_s_at	Consensus includes gb:X06130.1 /DEF=Human mRNA for cell cycle gene RCC1. /FEA=mRNA /DB_XREF=gi:35906 /UG=Hs.84746 chromosome condensation 1
replication factor C large subunit	RFC1	1.32	1.02667	208021_s_at	gb:NM_002913.1 /DEF=Homo sapiens replication factor C (activator 1) 1 (145kD) (RFC1), mRNA. /FEA=mRNA /GEN=RFC1 /PROD=replication factor C (activator 1) 1 (145kD) /DB_XREF=gi:4506484 /FL=gb:NM_002913.1
RuvB-like 2	RUVBL2	1.32	1.10662	201459_at	gb:NM_006666.1 /DEF=Homo sapiens RuvB (E coli homolog)-like 2 (RUVBL2), mRNA. /FEA=mRNA /GEN=RUVBL2 /PROD=RuvB (E coli homolog)-like 2 /DB_XREF=gi:5730022 /UG=Hs.6455 RuvB (E coli homolog)-like 2 /FL=gb:BC000428.1 gb:BC004531.1 gb:AB024301.1 gb:AF151804.1 gb:AF155138.1 gb:NM_006666.1 gb:AL136743.1 gb:AF124607.1
splicing factor, arginine/serine-rich 2	SFRS2	1.32	1.04036	200754_x_at	gb:NM_003016.1 /DEF=Homo sapiens splicing factor, arginineserine-rich 2 (SFRS2), mRNA. /FEA=mRNA /GEN=SFRS2 /PROD=splicing factor, arginineserine-rich 2 /DB_XREF=gi:4506898 /UG=Hs.73965 splicing factor, arginineserine-rich 2 /FL=gb:BC000339.1 gb:BC001303.1 gb:M90104.1 gb:NM_003016.1
CNDP dipeptidase 2	CNDP2	1.31
hypothetical protein	SKIV2L2	1.31
RecName: Full=High mobility group protein 1-like 10	HMGB1L10	1.31
coronin, actin binding protein, 1A	CORO1A	1.3	1.04679	212081_x_at	Consensus includes gb:AF129756 /DEF=Homo sapiens MSH55 gene, partial cds; and CLIC1, DDAH, G6b, G6c, G5b, G6d, G6e, G6f, BAT5, G5b, CSK2B, BAT4, G4, Apo M, BAT3, BAT2, AIF-1, 1C7, LST-1, LTB, TNF, and LTA genes, complete cds /FEA=mRNA_20 /DB_XREF=gi:4337095 /UG=Hs.25911 HLA-B associated transcript-2
chloride intracellular channel 1	CLIC1	1.29	0.106519	213842_x_at	Consensus includes gb:AK021688.1 /DEF=Homo sapiens cDNA FLJ11626 fis, clone HEMBA1004203, weakly similar to NUCLEOLAR PROTEIN NOP2. /FEA=mRNA /DB_XREF=gi:10432923 /UG=Hs.295112 KIAA0618 gene product
DEAD box polypeptide 42 protein	DDX42	1.29	1.09139	208270_s_at	gb:NM_020216.2 /DEF=Homo sapiens arginyl aminopeptidase (aminopeptidase B) (RNPEP), mRNA. /FEA=mRNA /GEN=RNPEP /PROD=arginyl aminopeptidase (aminopeptidase B) /DB_XREF=gi:13443030 /UG=Hs.283667 arginyl aminopeptidase (aminopeptidase B) /FL=gb:NM_020216.2
fibrillarin	FBL	1.29
LUC7-like 2	LUC7L2	1.29
nucleolar protein 1, 120kDa	NOP2	1.29	0.11	213842_x_at	Consensus includes gb:AK021688.1 /DEF=Homo sapiens cDNA FLJ11626 fis, clone HEMBA1004203, weakly similar to NUCLEOLAR PROTEIN NOP2. /FEA=mRNA /DB_XREF=gi:10432923 /UG=Hs.295112 KIAA0618 gene product
tRNA exportin	XPOT	1.29
arginyl aminopeptidase (aminopeptidase B)	RNPEP	1.28	1.09	208270_s_at	gb:NM_020216.2 /DEF=Homo sapiens arginyl aminopeptidase (aminopeptidase B) (RNPEP), mRNA. /FEA=mRNA /GEN=RNPEP /PROD=arginyl aminopeptidase (aminopeptidase B) /DB_XREF=gi:13443030 /UG=Hs.283667 arginyl aminopeptidase (aminopeptidase B) /FL=gb:NM_020216.2
DAZ associated protein 1 isoform b	DAZAP1	1.28	1.07636	218443_s_at	gb:NM_018959.1 /DEF=Homo sapiens DAZ associated protein 1 (DAZAP1), mRNA. /FEA=mRNA /GEN=DAZAP1 /PROD=DAZ associated protein 1 /DB_XREF=gi:9506536 /UG=Hs.65588 DAZ associated protein 1 /FL=gb:AF181719.1 gb:NM_018959.1
retinoblastoma binding protein 4 isoform a	RBBP4	1.28	1.11	216406_at	Consensus includes gb:AL390237 /DEF=Human DNA sequence from clone RP11-278J20 on chromosome 6. Contains ESTs, STSs and GSSs. Contains an RBBP4 (retinoblastoma-binding protein 4) pseudogene and a KIAA0797 pseudogene /FEA=CDS_2 /DB_XREF=gi:10120117 /UG=Hs.307105 Human DNA sequence from clone RP11-278J20 on chromosome 6. Contains ESTs, STSs and GSSs. Contains an RBBP4 (retinoblastoma-binding protein…
thymopoietin isoform alpha	TMPO	1.28
TIA-1 related protein isoform 1	TIAL1	1.28	1.0493	202406_s_at	gb:NM_003252.2 /DEF=Homo sapiens TIA1 cytotoxic granule-associated RNA-binding protein-like 1 (TIAL1), transcript variant 1, mRNA. /FEA=mRNA /GEN=TIAL1 /PROD=TIA1 cytotoxic granule-associated RNA-bindingprotein-like 1, isoform 1 /DB_XREF=gi:13435392 /UG=Hs.182741 TIA1 cytotoxic granule-associated RNA-binding protein-like 1 /FL=gb:NM_003252.2 gb:M96954.1
ubiquitin specific protease 39	USP39	1.28
ATP-dependent DNA helicase II, 70 kDa subunit	XRCC6	1.26
F-actin capping protein beta subunit	CAPZB	1.26	1.02	216381_x_at	Consensus includes gb:AL035413 /DEF=Human DNA sequence from clone RP4-657E11 on chromosome 1p35.1-36.23 Contains 3 part of the CAPZB (capping protein (actin filament) muscle Z-line, beta) gene, genes for aldo-keto reductase family 7 (aflatoxin aldehyde reductase) members A2 (AKR7A2... /FEA=mRNA_1 /DB_XREF=gi:6010110 /UG=Hs.284236 aldo-keto reductase family 7, member A3 (aflatoxin aldehyde reducta…
histidyl-tRNA synthetase	HARS	1.26	1.07414	202042_at	gb:NM_002109.2 /DEF=Homo sapiens histidyl-tRNA synthetase (HARS), mRNA. /FEA=mRNA /GEN=HARS /PROD=histidyl tRNA synthetase /DB_XREF=gi:6996013 /UG=Hs.77798 histidyl-tRNA synthetase /FL=gb:NM_002109.2
RAN binding protein 2	RANBP2	1.26	1.26	201713_s_at	gb:D42063.1 /DEF=Human mRNA for RanBP2 (Ran-binding protein 2), complete cds. /FEA=mRNA /PROD=RanBP2 (Ran-binding protein 2) /DB_XREF=gi:924266 /UG=Hs.199179 RAN binding protein 2 /FL=gb:NM_006267.2 gb:D42063.1
replication factor C 3 isoform 1	RFC3	1.26	8.94838	204128_s_at	gb:NM_002915.1 /DEF=Homo sapiens replication factor C (activator 1) 3 (38kD) (RFC3), mRNA. /FEA=mRNA /GEN=RFC3 /PROD=replication factor C (activator 1) 3 (38kD) /DB_XREF=gi:4506488 /UG=Hs.115474 replication factor C (activator 1) 3 (38kD) /FL=gb:BC000149.2 gb:L07541.1 gb:NM_002915.1
RNA binding motif protein 25	RBM25	1.26
small nuclear ribonucleoprotein polypeptide A'	SNRPA1	1.26	1.10061	206055_s_at	gb:NM_003090.1 /DEF=Homo sapiens small nuclear ribonucleoprotein polypeptide A (SNRPA1), mRNA. /FEA=mRNA /GEN=SNRPA1 /PROD=small nuclear ribonucleoprotein polypeptide A /DB_XREF=gi:4507120 /UG=Hs.80506 small nuclear ribonucleoprotein polypeptide A /FL=gb:NM_003090.1
SWI/SNF related, matrix associated, actin dependent regulator of chromatin, subfamily b, member 1 isoform a	SMARCB1	1.26	1.00498	206532_at	gb:NM_003073.1 /DEF=Homo sapiens SWISNF related, matrix associated, actin dependent regulator of chromatin, subfamily b, member 1 (SMARCB1), mRNA. /FEA=mRNA /GEN=SMARCB1 /PROD=SWISNF related, matrix associated, actindependent regulator of chromatin, subfamily b, member 1 /DB_XREF=gi:4507076 /UG=Hs.159971 SWISNF related, matrix associated, actin dependent regulator of chromatin, subfamily b, membe…
vesicle amine transport protein 1	VAT1	1.26
autoantigen La	SSB	1.25	1.10147	201139_s_at	gb:NM_003142.1 /DEF=Homo sapiens Sjogren syndrome antigen B (autoantigen La) (SSB), mRNA. /FEA=mRNA /GEN=SSB /PROD=autoantigen La /DB_XREF=gi:10835066 /UG=Hs.83715 Sjogren syndrome antigen B (autoantigen La) /FL=gb:NM_003142.1 gb:BC001289.1 gb:J04205.1
bleomycin hydrolase	BLMH	1.25	9.97832	202179_at	gb:NM_000386.1 /DEF=Homo sapiens bleomycin hydrolase (BLMH), mRNA. /FEA=mRNA /GEN=BLMH /PROD=bleomycin hydrolase /DB_XREF=gi:4557366 /UG=Hs.78943 bleomycin hydrolase /FL=gb:BC003616.1 gb:NM_000386.1
breast carcinoma amplified sequence 2	BCAS2	1.25	1.06436	203053_at	gb:NM_005872.1 /DEF=Homo sapiens breast carcinoma amplified sequence 2 (BCAS2), mRNA. /FEA=mRNA /GEN=BCAS2 /PROD=breast carcinoma amplified sequence 2 /DB_XREF=gi:5031652 /UG=Hs.22960 breast carcinoma amplified sequence 2 /FL=gb:BC005285.1 gb:AF081788.1 gb:AB020623.1 gb:NM_005872.1
CSE1 chromosome segregation 1-like protein	CSE1L	1.25	1.07	218098_at	Consensus includes gb:AL121903 /DEF=Human DNA sequence from clone RP1-155G6 on chromosome 20 Contains part of the gene for brefeldin A-inhibited guanine nucleotide-exchange protein 2, part of the gene for CSE1L (chromosome segregation 1 (yeast homolog)-like), ESTs, STSs, GSSs and a... /FEA=mRNA /DB_XREF=gi:7330682 /UG=Hs.118249 brefeldin A-inhibited guanine nucleotide-exchange protein 2 /FL=gb:AF…
family with sequence similarity 62 (C2 domain containing), member A	FAM62A	1.25
poly (ADP-ribose) polymerase family, member 1	PARP1	1.25
replication factor C 5 isoform 1	RFC5	1.25	0.942146	203210_s_at	gb:NM_007370.1 /DEF=Homo sapiens replication factor C (activator 1) 5 (36.5kD) (RFC5), mRNA. /FEA=mRNA /GEN=RFC5 /PROD=replication factor C (activator 1) 5 (36.5kD) /DB_XREF=gi:6677722 /UG=Hs.171075 replication factor C (activator 1) 5 (36.5kD) /FL=gb:BC001866.1 gb:L07540.1 gb:NM_007370.1
SWI/SNF-related matrix-associated actin-dependent regulator of chromatin a5	SMARCA5	1.25	0.98942	202303_x_at	gb:NM_003601.1 /DEF=Homo sapiens SWISNF related, matrix associated, actin dependent regulator of chromatin, subfamily a, member 5 (SMARCA5), mRNA. /FEA=mRNA /GEN=SMARCA5 /PROD=SWISNF related, matrix associated, actindependent regulator of chromatin, subfamily a, member 5 /DB_XREF=gi:4507074 /UG=Hs.9456 SWISNF related, matrix associated, actin dependent regulator of chromatin, subfamily a, member …
tyrosine 3-monooxygenase/tryptophan 5-monooxygenase activation protein, gamma polypeptide	YWHAG	1.25
arsenate resistance protein ARS2	ARS2	1.24	1.07	222047_s_at	Consensus includes gb:AI523895 /FEA=EST /DB_XREF=gi:4438030 /DB_XREF=est:tg97g03.x1 /CLONE=IMAGE:2116756 /UG=Hs.111801 arsenate resistance protein ARS2
heterogeneous nuclear ribonucleoprotein A1 isoform a	HNRNPA1	1.24
matrin 3	MATR3	1.24	1.06103	200626_s_at	gb:NM_018834.1 /DEF=Homo sapiens matrin 3 (MATR3), mRNA. /FEA=mRNA /GEN=MATR3 /PROD=matrin 3 /DB_XREF=gi:10047081 /UG=Hs.78825 matrin 3 /FL=gb:NM_018834.1 gb:AB018266.1
Paf1, RNA polymerase II associated factor, homolog	PAF1	1.24
PRP4 pre-mRNA processing factor 4 homolog	PRPF4	1.24
Ran binding protein 11 isoform 2	IPO11	1.24
stromal antigen 1	STAG1	1.24
tyrosine 3/tryptophan 5 -monooxygenase activation protein, epsilon polypeptide	YWHAE	1.24
arginine/serine-rich splicing factor 6	SFRS6	1.23	1.04837	206108_s_at	gb:NM_006275.1 /DEF=Homo sapiens splicing factor, arginineserine-rich 6 (SFRS6), mRNA. /FEA=mRNA /GEN=SFRS6 /PROD=splicing factor, arginineserine-rich 6 /DB_XREF=gi:11225261 /UG=Hs.6891 splicing factor, arginineserine-rich 6 /FL=gb:U30883.1 gb:NM_006275.1
heterogeneous nuclear ribonucleoprotein D isoform c	HNRNPD	1.23	1.02	221481_x_at	gb:D55672.1 /DEF=Human mRNA for heterogeneous nuclear ribonucleoprotein D (hnRNP D), complete cds, clone cDx7. /FEA=mRNA /PROD=heterogeneous nuclear ribonucleoprotein D (hnRNPD) /DB_XREF=gi:870744 /UG=Hs.303627 heterogeneous nuclear ribonucleoprotein D (AU-rich element RNA-binding protein 1, 37kD) /FL=gb:D55672.1
HLA-B associated transcript-3 isoform b	BAT3	1.23	1.04679	212081_x_at	Consensus includes gb:AF129756 /DEF=Homo sapiens MSH55 gene, partial cds; and CLIC1, DDAH, G6b, G6c, G5b, G6d, G6e, G6f, BAT5, G5b, CSK2B, BAT4, G4, Apo M, BAT3, BAT2, AIF-1, 1C7, LST-1, LTB, TNF, and LTA genes, complete cds /FEA=mRNA_20 /DB_XREF=gi:4337095 /UG=Hs.25911 HLA-B associated transcript-2
HMT1 hnRNP methyltransferase-like 2 isoform 2	PRMT1	1.23
DEAD (Asp-Glu-Ala-Asp) box polypeptide 47 isoform 1	DDX47	1.22
dynamin 2 isoform 3	DNM2	1.22	1.05183	202253_s_at	gb:NM_004945.1 /DEF=Homo sapiens dynamin 2 (DNM2), mRNA. /FEA=mRNA /GEN=DNM2 /PROD=dynamin 2 /DB_XREF=gi:4826699 /UG=Hs.167013 dynamin 2 /FL=gb:L36983.1 gb:NM_004945.1
heterogeneous nuclear ribonucleoprotein H1	HNRNPH1	1.22
Ly1 antibody reactive homolog	LYAR	1.22
NCK-associated protein 1 isoform 1	NCKAP1	1.22	1.04789	207738_s_at	gb:NM_013436.1 /DEF=Homo sapiens NCK-associated protein 1 (NCKAP1), mRNA. /FEA=mRNA /GEN=NCKAP1 /PROD=NCK-associated protein 1 /DB_XREF=gi:7305302 /UG=Hs.278411 NCK-associated protein 1 /FL=gb:AB014509.1 gb:NM_013436.1
talin 1	TLN1	1.22	1.2	203254_s_at	gb:NM_006289.1 /DEF=Homo sapiens talin (TLN), mRNA. /FEA=mRNA /GEN=TLN /PROD=talin /DB_XREF=gi:5454129 /UG=Hs.278559 talin /FL=gb:AF078828.1 gb:NM_006289.1 gb:AF177198.1
tubulin, alpha 1a	TUBA1A	1.22
alpha isoform of regulatory subunit A, protein phosphatase 2	PPP2R1A	1.21	0.099875	200695_at	gb:NM_014225.1 /DEF=Homo sapiens protein phosphatase 2 (formerly 2A), regulatory subunit A (PR 65), alpha isoform (PPP2R1A), mRNA. /FEA=mRNA /GEN=PPP2R1A /PROD=protein phosphatase 2 (formerly 2A), regulatorysubunit A (PR 65), alpha isoform /DB_XREF=gi:7657474 /UG=Hs.173902 protein phosphatase 2 (formerly 2A), regulatory subunit A (PR 65), alpha isoform /FL=gb:J02902.1 gb:NM_014225.1
DEAD (Asp-Glu-Ala-Asp) box polypeptide 18	DDX18	1.21	1.13	205763_s_at	gb:NM_006773.2 /DEF=Homo sapiens DEADH (Asp-Glu-Ala-AspHis) box polypeptide 18 (Myc-regulated) (DDX18), mRNA. /FEA=mRNA /GEN=DDX18 /PROD=DEADH (Asp-Glu-Ala-AspHis) box polypeptide 18 /DB_XREF=gi:13787205 /UG=Hs.100555 DEADH (Asp-Glu-Ala-AspHis) box polypeptide 18 (Myc-regulated) /FL=gb:NM_006773.2
density-regulated protein	DENR	1.21
nardilysin isoform a	NRD1	1.21
nucleolar protein family A, member 1	GAR1	1.21	1.10981	219110_at	gb:NM_018983.1 /DEF=Homo sapiens GAR1 protein (GAR1), mRNA. /FEA=mRNA /GEN=GAR1 /PROD=GAR1 protein /DB_XREF=gi:9506712 /UG=Hs.69851 nucleolar protein family A, member 1 (HACA small nucleolar RNPs) /FL=gb:BC003413.1 gb:NM_018983.1
DEK oncogene isoform 1	DEK	1.2	0.994057	200934_at	gb:NM_003472.1 /DEF=Homo sapiens DEK oncogene (DNA binding) (DEK), mRNA. /FEA=mRNA /GEN=DEK /PROD=DEK oncogene (DNA binding) /DB_XREF=gi:4503248 /UG=Hs.110713 DEK oncogene (DNA binding) /FL=gb:NM_003472.1
eukaryotic translation initiation factor 3 subunit D	EIF3D	1.2
far upstream element-binding protein	FUBP1	1.2	9.94103	203091_at	gb:NM_003902.1 /DEF=Homo sapiens far upstream element (FUSE) binding protein 1 (FUBP1), mRNA. /FEA=mRNA /GEN=FUBP1 /PROD=far upstream element-binding protein /DB_XREF=gi:4503800 /UG=Hs.118962 far upstream element (FUSE) binding protein 1 /FL=gb:NM_003902.1 gb:U05040.1
heat shock 70kDa protein 9 precursor	HSPA9	1.2
HPBRII-7	CPSF6	1.2	1.01434	202470_s_at	gb:NM_007007.1 /DEF=Homo sapiens cleavage and polyadenylation specific factor 6, 68kD subunit (CPSF6), mRNA. /FEA=mRNA /GEN=CPSF6 /PROD=cleavage and polyadenylation specific factor 6,68 kD subunit /DB_XREF=gi:5901927 /UG=Hs.64542 cleavage and polyadenylation specific factor 6, 68kD subunit /FL=gb:NM_007007.1
metastasis-associated protein 2	MTA2	1.2
proteasome beta 1 subunit	PSMB1	1.2	1.06397	200876_s_at	gb:NM_002793.1 /DEF=Homo sapiens proteasome (prosome, macropain) subunit, beta type, 1 (PSMB1), mRNA. /FEA=mRNA /GEN=PSMB1 /PROD=proteasome (prosome, macropain) subunit, betatype, 1 /DB_XREF=gi:4506192 /UG=Hs.75748 proteasome (prosome, macropain) subunit, beta type, 1 /FL=gb:BC000508.1 gb:NM_002793.1
transcription factor CP2	TFCP2	1.2	1.15677	207627_s_at	gb:NM_005653.1 /DEF=Homo sapiens transcription factor CP2 (TFCP2), mRNA. /FEA=mRNA /GEN=TFCP2 /PROD=transcription factor CP2 /DB_XREF=gi:5032174 /UG=Hs.154970 transcription factor CP2 /FL=gb:U03495.1 gb:NM_005653.1
Tu translation elongation factor, mitochondrial precursor	TUFM	1.2	1.01528	201113_at	gb:NM_003321.1 /DEF=Homo sapiens Tu translation elongation factor, mitochondrial (TUFM), mRNA. /FEA=mRNA /GEN=TUFM /PROD=Tu translation elongation factor, mitochondrial /DB_XREF=gi:4507732 /UG=Hs.12084 Tu translation elongation factor, mitochondrial /FL=gb:BC001633.1 gb:NM_003321.1 gb:L38995.1
CWC22 spliceosome-associated protein homolog	CWC22	1.19
DEAH (Asp-Glu-Ala-His) box polypeptide 16	DHX16	1.19
DNA topoisomerase II, beta isozyme	TOP2B	1.19	1.40137	211987_at	Consensus includes gb:NM_001068.1 /DEF=Homo sapiens topoisomerase (DNA) II beta (180kD) (TOP2B), mRNA. /FEA=CDS /GEN=TOP2B /PROD=topoisomerase (DNA) II beta (180kD) /DB_XREF=gi:11225253 /UG=Hs.75248 topoisomerase (DNA) II beta (180kD) /FL=gb:NM_001068.1
far upstream element (FUSE) binding protein 3	FUBP3	1.19
fascin 1	FSCN1	1.19
Leo1, Paf1/RNA polymerase II complex component, homolog	LEO1	1.19
leukotriene A4 hydrolase	LTA4H	1.19
mediator complex subunit 23 isoform b	MED23	1.19
NOL1/NOP2/Sun domain family 2 protein	NSUN2	1.19
origin recognition complex subunit 5 isoform 1	ORC5L	1.19	1.15	204957_at	gb:NM_002553.1 /DEF=Homo sapiens origin recognition complex, subunit 5 (yeast homolog)-like (ORC5L), mRNA. /FEA=mRNA /GEN=ORC5L /PROD=origin recognition complex, subunit 5 (yeasthomolog)-like /DB_XREF=gi:4505524 /UG=Hs.153138 origin recognition complex, subunit 5 (yeast homolog)-like /FL=gb:U92538.1 gb:AF047599.1 gb:AF049127.1 gb:NM_002553.1
paraspeckle protein 1	PSPC1	1.19
poly A binding protein, cytoplasmic 4 isoform 2	PABPC4	1.19	1.06637	201064_s_at	gb:NM_003819.2 /DEF=Homo sapiens poly(A)-binding protein, cytoplasmic 4 (inducible form) (PABPC4), mRNA. /FEA=mRNA /GEN=PABPC4 /PROD=poly(A)-binding protein, cytoplasmic 4(inducible form) /DB_XREF=gi:6552335 /UG=Hs.169900 poly(A)-binding protein, cytoplasmic 4 (inducible form) /FL=gb:NM_003819.2
RNA binding motif protein 39 isoform b	RBM39	1.19
RuvB-like 1	RUVBL1	1.19	1.06045	201614_s_at	gb:NM_003707.1 /DEF=Homo sapiens RuvB (E coli homolog)-like 1 (RUVBL1), mRNA. /FEA=mRNA /GEN=RUVBL1 /PROD=TATA binding protein interacting protein 49 kDa /DB_XREF=gi:4506752 /UG=Hs.272822 RuvB (E coli homolog)-like 1 /FL=gb:BC000519.1 gb:BC002993.1 gb:AB012122.1 gb:AF070735.1 gb:AF099084.1 gb:NM_003707.1
survival motor neuron domain containing 1	SMNDC1	1.19
THO complex 2 isoform 2	THOC2	1.19
chromodomain helicase DNA binding protein 4	CHD4	1.18	1.04184	201184_s_at	gb:NM_001273.1 /DEF=Homo sapiens chromodomain helicase DNA binding protein 4 (CHD4), mRNA. /FEA=mRNA /GEN=CHD4 /PROD=chromodomain helicase DNA binding protein 4 /DB_XREF=gi:4557452 /UG=Hs.74441 chromodomain helicase DNA binding protein 4 /FL=gb:NM_001273.1
PREDICTED: similar to nucleophosmin (nucleolar phosphoprotein B23, numatrin)	LOC440577	1.18
replication factor C 2 isoform 1	RFC2	1.18	1.01715	203696_s_at	gb:NM_002914.1 /DEF=Homo sapiens replication factor C (activator 1) 2 (40kD) (RFC2), mRNA. /FEA=mRNA /GEN=RFC2 /PROD=replication factor C (activator 1) 2 (40kD) /DB_XREF=gi:4506486 /UG=Hs.139226 replication factor C (activator 1) 2 (40kD) /FL=gb:M87338.1 gb:NM_002914.1
thioredoxin domain containing 5 isoform 2	TXNDC5	1.18
ATP-dependent DNA helicase II	XRCC5	1.17
flotillin 1	FLOT1	1.17	1.09	208749_x_at	gb:AF085357.1 /DEF=Homo sapiens flotillin mRNA, complete cds. /FEA=mRNA /PROD=flotillin /DB_XREF=gi:5114048 /UG=Hs.179986 flotillin 1 /FL=gb:BC001146.1 gb:AF085357.1 gb:AF089750.2 gb:NM_005803.2
hCG18251, isoform CRA_a	ASNS	1.17	1.478	205047_s_at	gb:NM_001673.1 /DEF=Homo sapiens asparagine synthetase (ASNS), mRNA. /FEA=mRNA /GEN=ASNS /PROD=asparagine synthetase /DB_XREF=gi:4502258 /UG=Hs.75692 asparagine synthetase /FL=gb:M27396.1 gb:NM_001673.1
PDS5, regulator of cohesion maintenance, homolog B	PDS5B	1.17
annexin IV	ANXA4	1.16	1.12355	201302_at	gb:NM_001153.2 /DEF=Homo sapiens annexin A4 (ANXA4), mRNA. /FEA=mRNA /GEN=ANXA4 /PROD=annexin IV /DB_XREF=gi:4809272 /UG=Hs.77840 annexin A4 /FL=gb:D78152.1 gb:BC000182.1 gb:M82809.1 gb:M19383.1 gb:NM_001153.2
growth factor receptor-bound protein 2 isoform 1	GRB2	1.16
heterogeneous nuclear ribonucleoprotein K isoform b	HNRNPK	1.16
minichromosome maintenance complex component 2	MCM2	1.16	0.109224	202107_s_at	gb:NM_004526.1 /DEF=Homo sapiens minichromosome maintenance deficient (S. cerevisiae) 2 (mitotin) (MCM2), mRNA. /FEA=mRNA /GEN=MCM2 /PROD=minichromosome maintenance deficient (S.cerevisiae) 2 (mitotin) /DB_XREF=gi:4758705 /UG=Hs.57101 minichromosome maintenance deficient (S. cerevisiae) 2 (mitotin) /FL=gb:D83987.1 gb:NM_004526.1
Nucleoporin 93kDa	NUP93	1.16
programmed cell death 6	PDCD6	1.16	1.0825	203415_at	gb:NM_013232.1 /DEF=Homo sapiens programmed cell death 6 (PDCD6), mRNA. /FEA=mRNA /GEN=PDCD6 /PROD=programmed cell death 6 /DB_XREF=gi:7019484 /UG=Hs.80019 programmed cell death 6 /FL=gb:AF035606.1 gb:U58773.1 gb:NM_013232.1
splicing factor 3a, subunit 2	SF3A2	1.16
chromobox homolog 3	LOC653972	1.15
diaphanous 1 isoform 1	DIAPH1	1.15
heterogeneous nuclear ribonucleoprotein M isoform a	HNRNPM	1.15
KIAA1008 protein	DIS3	1.15
minichromosome maintenance complex component 4	MCM4	1.15
mitochondrial trifunctional protein, alpha subunit precursor	HADHA	1.15
nucleoporin 54kDa	NUP54	1.15	1.05512	218256_s_at	gb:NM_017426.1 /DEF=Homo sapiens nucleoporin p54 (NUP54), mRNA. /FEA=mRNA /GEN=NUP54 /PROD=nucleoporin p54 /DB_XREF=gi:8393857 /UG=Hs.9082 nucleoporin p54 /FL=gb:AF157322.1 gb:NM_017426.1
retinoblastoma binding protein 5	RBBP5	1.15	1.12428	205169_at	gb:NM_005057.1 /DEF=Homo sapiens retinoblastoma-binding protein 5 (RBBP5), mRNA. /FEA=mRNA /GEN=RBBP5 /PROD=retinoblastoma-binding protein 5 /DB_XREF=gi:4826969 /UG=Hs.72984 retinoblastoma-binding protein 5 /FL=gb:NM_005057.1
TAR DNA binding protein	TARDBP	1.15	1.02434	200020_at	gb:NM_007375.1 /DEF=Homo sapiens TAR DNA binding protein (TARDBP), mRNA. /FEA=mRNA /GEN=TARDBP /PROD=TAR DNA binding protein /DB_XREF=gi:6678270 /UG=Hs.193989 TAR DNA binding protein /FL=gb:AL050265.1 gb:NM_007375.1 gb:U23731.1
tubulin, beta	TUBB	1.15	1.0313	204141_at	gb:NM_001069.1 /DEF=Homo sapiens tubulin, beta polypeptide (TUBB), mRNA. /FEA=mRNA /GEN=TUBB /PROD=tubulin, beta polypeptide /DB_XREF=gi:4507728 /UG=Hs.179661 tubulin, beta polypeptide /FL=gb:BC001194.1 gb:NM_001069.1
ARP3 actin-related protein 3 homolog	ACTR3	1.14	10.3713	200996_at	gb:NM_005721.2 /DEF=Homo sapiens ARP3 (actin-related protein 3, yeast) homolog (ACTR3), mRNA. /FEA=mRNA /GEN=ACTR3 /PROD=ARP3 (actin-related protein 3, yeast) homolog /DB_XREF=gi:7262289 /UG=Hs.5321 ARP3 (actin-related protein 3, yeast) homolog /FL=gb:AF006083.1 gb:NM_005721.2
cleavage stimulation factor subunit 3 isoform 1	CSTF3	1.14	1.01605	203947_at	gb:NM_001326.1 /DEF=Homo sapiens cleavage stimulation factor, 3 pre-RNA, subunit 3, 77kD (CSTF3), mRNA. /FEA=mRNA /GEN=CSTF3 /PROD=cleavage stimulation factor subunit 3 /DB_XREF=gi:4557494 /UG=Hs.180034 cleavage stimulation factor, 3 pre-RNA, subunit 3, 77kD /FL=gb:NM_001326.1 gb:U15782.1
dihydrolipoamide S-succinyltransferase (E2 component of 2-oxo-glutarate complex)	DLST	1.14
DnaJ (Hsp40) homolog, subfamily B, member 11 precursor	DNAJB11	1.14
heat shock 70kDa protein 5	HSPA5	1.14
RecName: Full=Exosome complex exonuclease RRP42	EXOSC7	1.14
apoptosis inhibitor 5 isoform b	API5	1.13	1.03	214960_at	Consensus includes gb:AF229253.1 /DEF=Homo sapiens clone FIF N1 fibroblast growth factor 2-interacting factor (API5) mRNA, partial cds.; alternatively spliced. /FEA=mRNA /GEN=API5 /PROD=fibroblast growth factor 2-interacting factor /DB_XREF=gi:12656082 /UG=Hs.227913 API5-like 1
eukaryotic translation initiation factor 2A	EIF2A	1.13
glucose phosphate isomerase	GPI	1.13	1.00676	208308_s_at	gb:NM_000175.1 /DEF=Homo sapiens glucose phosphate isomerase (GPI), mRNA. /FEA=mRNA /GEN=GPI /PROD=glucose phosphate isomerase /DB_XREF=gi:4504086 /UG=Hs.180532 glucose phosphate isomerase /FL=gb:BC004982.1 gb:K03515.1 gb:NM_000175.1
L-lactate dehydrogenase B	LDHB	1.13	0.987188	201030_x_at	gb:NM_002300.1 /DEF=Homo sapiens lactate dehydrogenase B (LDHB), mRNA. /FEA=mRNA /GEN=LDHB /PROD=lactate dehydrogenase B /DB_XREF=gi:4557031 /UG=Hs.234489 lactate dehydrogenase B /FL=gb:BC002362.1 gb:NM_002300.1
NMDA receptor regulated 1	NARG1	1.13
SH2 domain binding protein 1	CTR9	1.13
structural maintenance of chromosomes 2	SMC2	1.13	0.11	213253_at	Consensus includes gb:AU154486 /FEA=EST /DB_XREF=gi:11016007 /DB_XREF=est:AU154486 /CLONE=NT2RP4001238 /UG=Hs.119023 SMC2 (structural maintenance of chromosomes 2, yeast)-like 1
tyrosine 3-monooxygenase/tryptophan 5-monooxygenase activation protein, beta polypeptide	YWHAB	1.13	1.03	204240_s_at	gb:NM_006444.1 /DEF=Homo sapiens structural maintenance of chromosomes (SMC) family member, chromosome-associated protein E (CAP-E), mRNA. /FEA=mRNA /GEN=CAP-E /PROD=structural maintenance of chromosomes (SMC)family member, chromosome-associated protein E /DB_XREF=gi:5453590 /UG=Hs.119023 SMC2 (structural maintenance of chromosomes 2, yeast)-like 1 /FL=gb:AF092563.1 gb:NM_006444.1
coatomer protein complex, subunit gamma 1	COPG	1.12
DEAD (Asp-Glu-Ala-Asp) box polypeptide 39	DDX39	1.12
dimethyladenosine transferase	DIMT1L	1.12
D-tyrosyl-tRNA deacylase 1	DTD1	1.12
exosome component 10 isoform 1	EXOSC10	1.12
fusion (involved in t(12	FUS	1.12	1.08	200959_at	gb:NM_004960.1 /DEF=Homo sapiens fusion, derived from t(12;16) malignant liposarcoma (FUS), mRNA. /FEA=mRNA /GEN=FUS /PROD=fusion, derived from t(12;16) malignantliposarcoma /DB_XREF=gi:4826733 /UG=Hs.99969 fusion, derived from t(12;16) malignant liposarcoma /FL=gb:BC000402.1 gb:BC002459.1 gb:NM_004960.1
high-mobility group box 2	HMGB2	1.12	0.999013	203411_s_at	gb:NM_005572.1 /DEF=Homo sapiens lamin AC (LMNA), mRNA. /FEA=mRNA /GEN=LMNA /PROD=lamin AC /DB_XREF=gi:5031874 /UG=Hs.77886 lamin AC /FL=gb:BC000511.1 gb:BC003162.1 gb:M13451.1 gb:NM_005572.1
integrator complex subunit 1	INTS1	1.12	1.04763	214437_s_at	Consensus includes gb:NM_005412.1 /DEF=Homo sapiens serine hydroxymethyltransferase 2 (mitochondrial) (SHMT2), mRNA. /FEA=CDS /GEN=SHMT2 /PROD=serine hydroxymethyltransferase 2(mitochondrial) /DB_XREF=gi:4885594 /UG=Hs.75069 serine hydroxymethyltransferase 2 (mitochondrial) /FL=gb:NM_005412.1
lamin A/C isoform 1 precursor	LMNA	1.12	9.8044	210731_s_at	Consensus includes gb:AL136105 /DEF=Human DNA sequence from clone RP4-670F13 on chromosome 1q42.2-43. Contains an enolase 1, (alpha) (ENO1) pseudogene, the gene for Po66 carbohydrate binding protein similar to soluble galactoside-binding lectin 8 (galectin 8, LGALS8), the 3 end of ... /FEA=mRNA_3 /DB_XREF=gi:9801288 /UG=Hs.4082 lectin, galactoside-binding, soluble, 8 (galectin 8) /FL=gb:AF342816.…
serine hydroxymethyltransferase 2 (mitochondrial)	SHMT2	1.12	1.05	214437_s_at	Consensus includes gb:NM_005412.1 /DEF=Homo sapiens serine hydroxymethyltransferase 2 (mitochondrial) (SHMT2), mRNA. /FEA=CDS /GEN=SHMT2 /PROD=serine hydroxymethyltransferase 2(mitochondrial) /DB_XREF=gi:4885594 /UG=Hs.75069 serine hydroxymethyltransferase 2 (mitochondrial) /FL=gb:NM_005412.1
transketolase isoform 1	TKT	1.12
adenylosuccinate synthase	ADSS	1.11
CCAAT/enhancer binding protein zeta	CEBPZ	1.11
cell-cycle and apoptosis regulatory protein 1	CCAR1	1.11
enolase 1	ENO1	1.11	100.8	201231_s_at	gb:NM_001428.1 /DEF=Homo sapiens enolase 1, (alpha) (ENO1), mRNA. /FEA=mRNA /GEN=ENO1 /PROD=enolase 1, (alpha) /DB_XREF=gi:4503570 /UG=Hs.254105 enolase 1, (alpha) /FL=gb:BC001810.1 gb:BC004458.1 gb:M14328.1 gb:NM_001428.1
minichromosome maintenance complex component 3	MCM3	1.11	1.09541	201555_at	gb:NM_002388.2 /DEF=Homo sapiens minichromosome maintenance deficient (S. cerevisiae) 3 (MCM3), mRNA. /FEA=mRNA /GEN=MCM3 /PROD=minichromosome maintenance deficient (S.cerevisiae) 3 /DB_XREF=gi:6631094 /UG=Hs.179565 minichromosome maintenance deficient (S. cerevisiae) 3 /FL=gb:BC001626.1 gb:NM_002388.2 gb:D38073.1
peroxisomal enoyl-coenzyme A hydratase-like protein	ECH1	1.11	0.106005	200789_at	gb:NM_001398.1 /DEF=Homo sapiens enoyl Coenzyme A hydratase 1, peroxisomal (ECH1), mRNA. /FEA=mRNA /GEN=ECH1 /PROD=peroxisomal enoyl-coenzyme A hydratase-likeprotein /DB_XREF=gi:4503446 /UG=Hs.196176 enoyl Coenzyme A hydratase 1, peroxisomal /FL=gb:NM_001398.1 gb:U16660.1
septin 10 isoform 1	SEPT10_1	1.11
small nuclear ribonucleoprotein polypeptide C	SNRPC	1.11	1.01471	201342_at	gb:NM_003093.1 /DEF=Homo sapiens small nuclear ribonucleoprotein polypeptide C (SNRPC), mRNA. /FEA=mRNA /GEN=SNRPC /PROD=small nuclear ribonucleoprotein polypeptide C /DB_XREF=gi:4507126 /UG=Hs.1063 small nuclear ribonucleoprotein polypeptide C /FL=gb:NM_003093.1
structural maintenance of chromosomes 1A	SMC1A	1.11
transcription elongation regulator 1 isoform 1	TCERG1	1.11
valyl-tRNA synthetase	VARS	1.11
complement component 1, q subcomponent binding protein precursor	C1QBP	1.09
eukaryotic translation initiation factor 4H isoform 1	EIF4H	1.09
heterogeneous nuclear ribonucleoprotein U isoform a	HNRNPU	1.09
RAE1 (RNA export 1, S.pombe) homolog	RAE1	1.09	1.09	201558_at	gb:NM_003610.1 /DEF=Homo sapiens RAE1 (RNA export 1, S.pombe) homolog (RAE1), mRNA. /FEA=mRNA /GEN=RAE1 /PROD=RAE1 (RNA export 1, S.pombe) homolog /DB_XREF=gi:4506398 /UG=Hs.196209 RAE1 (RNA export 1, S.pombe) homolog /FL=gb:U84720.1 gb:NM_003610.1
sorting nexin 6 isoform b	SNX6	1.09	0.991089	217789_at	gb:NM_021249.1 /DEF=Homo sapiens sorting nexin 6 (SNX6), mRNA. /FEA=mRNA /GEN=SNX6 /PROD=sorting nexin 6 /DB_XREF=gi:13027619 /UG=Hs.284291 sorting nexin 6 /FL=gb:BC001798.1 gb:NM_021249.1 gb:AF121856.1
synaptotagmin binding, cytoplasmic RNA interacting protein	SYNCRIP	1.09
C2f protein	EMG1	1.08
CDC5-like	CDC5L	1.08	1.10165	209056_s_at	Consensus includes gb:NM_001253.1 /DEF=Homo sapiens CDC5 (cell division cycle 5, S. pombe, homolog)-like (CDC5L), mRNA. /FEA=CDS /GEN=CDC5L /PROD=CDC5 (cell division cycle 5, S. pombe,homolog)-like /DB_XREF=gi:11067746 /UG=Hs.155174 CDC5 (cell division cycle 5, S. pombe, homolog)-like /FL=gb:NM_001253.1 gb:U86753.1 gb:AB007892.1
dynactin 1 isoform 1	DCTN1	1.08	1.2553	201082_s_at	gb:NM_004082.2 /DEF=Homo sapiens dynactin 1 (p150, Glued (Drosophila) homolog) (DCTN1), transcript variant 1, mRNA. /FEA=mRNA /GEN=DCTN1 /PROD=dynactin 1, isoform 1 /DB_XREF=gi:13259509 /UG=Hs.74617 dynactin 1 (p150, Glued (Drosophila) homolog) /FL=gb:NM_023019.1 gb:NM_004082.2
lamin B2	LMNB2	1.08
malignant T cell amplified sequence 1 isoform 1	MCTS1	1.08
minichromosome maintenance complex component 7 isoform 1	MCM7	1.08
nicastrin precursor	NCSTN	1.08
non-POU domain containing, octamer-binding	NONO	1.08	1.00595	200057_s_at	gb:NM_007363.2 /DEF=Homo sapiens non-POU-domain-containing, octamer-binding (NONO), mRNA. /FEA=mRNA /GEN=NONO /PROD=non-Pou domain-containing octamer (ATGCAAAT)binding protein /DB_XREF=gi:7657382 /UG=Hs.172207 non-POU-domain-containing, octamer-binding /FL=gb:NM_007363.2
nucleophosmin 1 isoform 1	NPM1	1.08	0.989534	216387_x_at	Consensus includes gb:AL353580 /DEF=Human DNA sequence from clone RP11-248N6 on chromosome 13 Contains ESTs, STSs and GSSs. Contains two olfactory receptor pseudogenes, an NPM1 (nucleophosmin, nucleolar phosphoprotein B23, numatrin) pseudogene and a BCR (breakpoint cluster region) p... /FEA=CDS_2 /DB_XREF=gi:9944152 /UG=Hs.326589 Human DNA sequence from clone RP11-248N6 on chromosome 13 Contains …
proteasome 26S non-ATPase subunit 11	PSMD11	1.08
structural maintenance of chromosomes flexible hinge domain containing 1	SMCHD1	1.08
symplekin	SYMPK	1.08
unnamed protein product	PCID2	1.08
adenylyl cyclase-associated protein	CAP1	1.07	10.04	200625_s_at	gb:NM_006367.2 /DEF=Homo sapiens adenylyl cyclase-associated protein (CAP), mRNA. /FEA=mRNA /GEN=CAP /PROD=adenylyl cyclase-associated protein /DB_XREF=gi:10938021 /UG=Hs.104125 adenylyl cyclase-associated protein /FL=gb:NM_006367.2 gb:L12168.1 gb:M98474.1
Arginyl-tRNA synthetase 2, mitochondrial	RARS2	1.07
chromatin-specific transcription elongation factor large subunit	SUPT16H	1.07
cyclin K isoform 1	CCNK	1.07	0.99	219273_at	gb:NM_003858.1 /DEF=Homo sapiens cyclin K (CCNK), mRNA. /FEA=mRNA /GEN=CCNK /PROD=cyclin K /DB_XREF=gi:4502624 /UG=Hs.164866 cyclin K /FL=gb:AF060515.1 gb:NM_003858.1
DEAH (Asp-Glu-Ala-His) box polypeptide 9	DHX9	1.07
ELAV-like 1	ELAVL1	1.07	0.914705	201727_s_at	gb:NM_001419.1 /DEF=Homo sapiens ELAV (embryonic lethal, abnormal vision, Drosophila)-like 1 (Hu antigen R) (ELAVL1), mRNA. /FEA=mRNA /GEN=ELAVL1 /PROD=ELAV (embryonic lethal, abnormal vision,Drosophila)-like 1 (Hu antigen R) /DB_XREF=gi:4503550 /UG=Hs.12379 ELAV (embryonic lethal, abnormal vision, Drosophila)-like 1 (Hu antigen R) /FL=gb:U38175.1 gb:BC003376.1 gb:NM_001419.1
glutaredoxin 3	GLRX3	1.07
golgi apparatus protein 1	GLG1	1.07	1.06	214730_s_at	Consensus includes gb:AK025457.1 /DEF=Homo sapiens cDNA: FLJ21804 fis, clone HEP00746, highly similar to HSU64791 Human Golgi membrane sialoglycoprotein MG160 (GLG1) mRNA. /FEA=mRNA /DB_XREF=gi:10437977 /UG=Hs.78979 Golgi apparatus protein 1
heterogeneous nuclear ribonucleoprotein R isoform 2	HNRNPR	1.07
high-mobility group box 3	HMGB3	1.07
nucleolin	NCL	1.07	1.02799	200610_s_at	gb:NM_005381.1 /DEF=Homo sapiens nucleolin (NCL), mRNA. /FEA=mRNA /GEN=NCL /PROD=nucleolin /DB_XREF=gi:4885510 /UG=Hs.79110 nucleolin /FL=gb:NM_005381.1
SWI/SNF-related matrix-associated actin-dependent regulator of chromatin e1	SMARCE1	1.07	1.02071	211989_at	Consensus includes gb:NM_003079.1 /DEF=Homo sapiens SWISNF related, matrix associated, actin dependent regulator of chromatin, subfamily e, member 1 (SMARCE1), mRNA. /FEA=CDS /GEN=SMARCE1 /PROD=SWISNF related, matrix associated, actindependent regulator of chromatin, subfamily e, member 1 /DB_XREF=gi:4507088 /UG=Hs.332848 SWISNF related, matrix associated, actin dependent regulator of chromatin, …
brain glycogen phosphorylase	PYGB	1.06	1.06172	201481_s_at	gb:NM_002862.1 /DEF=Homo sapiens phosphorylase, glycogen; brain (PYGB), nuclear gene encoding mitochondrial protein, mRNA. /FEA=mRNA /GEN=PYGB /PROD=phosphorylase, glycogen; brain /DB_XREF=gi:4506350 /UG=Hs.75658 phosphorylase, glycogen; brain /FL=gb:U47025.1 gb:NM_002862.1
carbamoylphosphate synthetase 2/aspartate transcarbamylase/dihydroorotase	CAD	1.06	0.98	202715_at	gb:NM_004341.1 /DEF=Homo sapiens carbamoyl-phosphate synthetase 2, aspartate transcarbamylase, and dihydroorotase (CAD), nuclear gene encoding mitochondrial protein, mRNA. /FEA=mRNA /GEN=CAD /PROD=carbamoyl-phosphate synthetase 2, aspartatetranscarbamylase, and dihydroorotase /DB_XREF=gi:4757895 /UG=Hs.154868 carbamoyl-phosphate synthetase 2, aspartate transcarbamylase, and dihydroorotase /FL=gb:…
DEAD (Asp-Glu-Ala-Asp) box polypeptide 27	DDX27	1.06
family with sequence similarity 98, member B isoform 2	FAM98B	1.06
histone cluster 1, H1c	HIST1H1C	1.06
inosine monophosphate dehydrogenase 2	IMPDH2	1.06	0.990325	201892_s_at	gb:NM_000884.1 /DEF=Homo sapiens IMP (inosine monophosphate) dehydrogenase 2 (IMPDH2), mRNA. /FEA=mRNA /GEN=IMPDH2 /PROD=IMP (inosine monophosphate) dehydrogenase 2 /DB_XREF=gi:4504688 /UG=Hs.75432 IMP (inosine monophosphate) dehydrogenase 2 /FL=gb:J04208.1 gb:NM_000884.1
integrin-linked kinase	ILK	1.06	0.936465	201234_at	gb:NM_004517.1 /DEF=Homo sapiens integrin-linked kinase (ILK), mRNA. /FEA=mRNA /GEN=ILK /PROD=integrin-linked kinase /DB_XREF=gi:4758605 /UG=Hs.6196 integrin-linked kinase /FL=gb:U40282.1 gb:NM_004517.1
nucleolar protein family A, member 2	NHP2	1.06	1.0175	209104_s_at	gb:BC000009.1 /DEF=Homo sapiens, likely homolog of yeast Nhp2, component of the HACA snoRNP; hypothetical protein FLJ20479, clone MGC:1038, mRNA, complete cds. /FEA=mRNA /PROD=likely homolog of yeast Nhp2, component of theHACA snoRNP; hypothetical protein FLJ20479 /DB_XREF=gi:12652540 /UG=Hs.23990 nucleolar protein family A, member 2 (HACA small nucleolar RNPs) /FL=gb:BC000009.1 gb:NM_017838.1
protein phosphatase 1 regulatory inhibitor subunit 8 isoform alpha	PPP1R8	1.06	1.02621	207830_s_at	gb:NM_002713.1 /DEF=Homo sapiens protein phosphatase 1, regulatory (inhibitor) subunit 8 (PPP1R8), mRNA. /FEA=mRNA /GEN=PPP1R8 /PROD=protein phosphatase 1, regulatory (inhibitor)subunit 8 /DB_XREF=gi:4506014 /UG=Hs.78961 protein phosphatase 1, regulatory (inhibitor) subunit 8 /FL=gb:NM_002713.1 gb:U14575.1
RNA binding motif protein 5	RBM5	1.06	1.09315	201395_at	gb:NM_005778.1 /DEF=Homo sapiens RNA binding motif protein 5 (RBM5), mRNA. /FEA=mRNA /GEN=RBM5 /PROD=RNA binding motif protein 5 /DB_XREF=gi:5032030 /UG=Hs.201675 RNA binding motif protein 5 /FL=gb:U23946.1 gb:BC002957.1 gb:AF091263.1 gb:NM_005778.1
squamous cell carcinoma antigen recognized by T cells 1	SART1	1.06	1.05527	200051_at	gb:NM_005146.1 /DEF=Homo sapiens squamous cell carcinoma antigen recognised by T cells (SART1), mRNA. /FEA=mRNA /GEN=SART1 /PROD=squamous cell carcinoma antigen recognised by Tcells /DB_XREF=gi:10863888 /UG=Hs.288319 squamous cell carcinoma antigen recognised by T cells /FL=gb:NM_005146.1 gb:BC001058.1 gb:AB006198.1
structural maintenance of chromosomes 3	SMC3	1.06
calumenin isoform a precursor	CALU	1.05	0.97	200757_s_at	gb:NM_001219.2 /DEF=Homo sapiens calumenin (CALU), mRNA. /FEA=mRNA /GEN=CALU /PROD=calumenin precursor /DB_XREF=gi:6005991 /UG=Hs.7753 calumenin /FL=gb:U67280.1 gb:AF013759.1 gb:NM_001219.2
dihydrolipoamide dehydrogenase precursor	DLD	1.05
exosome component 2	EXOSC2	1.05
flightless I homolog	FLII	1.05	1.03	212024_x_at	Consensus includes gb:U80184 /DEF=Homo sapiens FLII gene, complete cds /FEA=mRNA /DB_XREF=gi:2138289 /UG=Hs.83849 flightless I (Drosophila) homolog
heat shock 90kDa protein 1, beta	HSP90AB1	1.05
heterogeneous nuclear ribonucleoprotein A0	HNRNPA0	1.05
interleukin enhancer binding factor 3 isoform b	ILF3	1.05	1.023	217805_at	gb:NM_004516.1 /DEF=Homo sapiens interleukin enhancer binding factor 3, 90kD (ILF3), mRNA. /FEA=mRNA /GEN=ILF3 /PROD=interleukin enhancer binding factor 3, 90kD /DB_XREF=gi:4758603 /UG=Hs.256583 interleukin enhancer binding factor 3, 90kD /FL=gb:BC003086.1 gb:NM_004516.1 gb:U10324.1 gb:AF167570.1 gb:NM_012218.1
kinesin family member 5B	KIF5B	1.05	0.933094	201992_s_at	gb:NM_004521.1 /DEF=Homo sapiens kinesin family member 5B (KIF5B), mRNA. /FEA=mRNA /GEN=KIF5B /PROD=kinesin family member 5B /DB_XREF=gi:4758647 /UG=Hs.149436 kinesin family member 5B /FL=gb:NM_004521.1
leucine rich repeat containing 47	LRRC47	1.05
Na+/K+ -ATPase alpha 1 subunit isoform a proprotein	ATP1A1	1.05	0.0100213	220948_s_at	gb:NM_000701.1 /DEF=Homo sapiens ATPase, Na+K+ transporting, alpha 1 polypeptide (ATP1A1), mRNA. /FEA=mRNA /GEN=ATP1A1 /PROD=ATPase, Na+K+ transporting, alpha 1polypeptide /DB_XREF=gi:4502268 /UG=Hs.76549 ATPase, Na+K+ transporting, alpha 1 polypeptide /FL=gb:NM_000701.1 gb:U16798.1
nucleolar protein 5A	NOP56	1.05	10.922	200875_s_at	gb:NM_006392.1 /DEF=Homo sapiens nucleolar protein (KKED repeat) (NOP56), mRNA. /FEA=mRNA /GEN=NOP56 /PROD=nucleolar protein (KKED repeat) /DB_XREF=gi:5453793 /UG=Hs.296585 nucleolar protein (KKED repeat) /FL=gb:NM_006392.1
splicing factor, arginine/serine-rich 1 isoform 1	SFRS1	1.05	0.843993	201742_x_at	gb:NM_006924.1 /DEF=Homo sapiens splicing factor, arginineserine-rich 1 (splicing factor 2, alternate splicing factor) (SFRS1), mRNA. /FEA=mRNA /GEN=SFRS1 /PROD=splicing factor, arginineserine-rich 1(splicing factor 2, alternate splicing factor) /DB_XREF=gi:5902075 /UG=Hs.73737 splicing factor, arginineserine-rich 1 (splicing factor 2, alternate splicing factor) /FL=gb:M69040.1 gb:NM_006924.1
stromal antigen 2 isoform b	STAG2	1.05	0.94572	207983_s_at	gb:NM_006603.1 /DEF=Homo sapiens stromal antigen 2 (STAG2), mRNA. /FEA=mRNA /GEN=STAG2 /PROD=stromal antigen 2 /DB_XREF=gi:5730068 /UG=Hs.8217 stromal antigen 2 /FL=gb:NM_006603.1
triosephosphate isomerase 1	TPI1	1.05	0.985852	210050_at	gb:M10036.1 /DEF=Human triosephosphate isomerase mRNA, complete cds. /FEA=mRNA /GEN=TPI1 /DB_XREF=gi:339840 /UG=Hs.83848 triosephosphate isomerase 1 /FL=gb:M10036.1
WD repeat domain 61	WDR61	1.05
5'-3' exoribonuclease 2	XRN2	1.04
calreticulin precursor	CALR	1.04	1.06	200935_at	gb:NM_004343.2 /DEF=Homo sapiens calreticulin (CALR), mRNA. /FEA=mRNA /GEN=CALR /PROD=calreticulin precursor /DB_XREF=gi:5921996 /UG=Hs.16488 calreticulin /FL=gb:BC002500.1 gb:M84739.1 gb:M32294.1 gb:NM_004343.2
casein kinase II alpha 1 subunit isoform a	CSNK2A1	1.04	1	212072_s_at	Consensus includes gb:AL049761 /DEF=Human DNA sequence from clone RP5-863C7 on chromosome 20p12.3-13. Contains the CSNK2A1 gene for casein kinase 2 alpha 1 polypeptide (EC 2.7.1.37), ESTs, STSs and GSSs /FEA=mRNA_2 /DB_XREF=gi:5738437 /UG=Hs.155140 casein kinase 2, alpha 1 polypeptide
eukaryotic translation termination factor 1	ETF1	1.04	10.6608	201574_at	gb:NM_004730.1 /DEF=Homo sapiens eukaryotic translation termination factor 1 (ETF1), mRNA. /FEA=mRNA /GEN=ETF1 /PROD=eukaryotic translation termination factor 1 /DB_XREF=gi:4759033 /UG=Hs.77324 eukaryotic translation termination factor 1 /FL=gb:U90176.1 gb:M75715.1 gb:NM_004730.1
glycyl-tRNA synthetase	GARS	1.04	1.10874	210005_at	gb:D32051.1 /DEF=Human mRNA for GARS protein, complete cds. /FEA=mRNA /PROD=GARS protein /DB_XREF=gi:509032 /UG=Hs.82285 phosphoribosylglycinamide formyltransferase, phosphoribosylglycinamide synthetase, phosphoribosylaminoimidazole synthetase /FL=gb:D32051.1
heterogeneous nuclear ribonucleoprotein H3 isoform a	HNRNPH3	1.04
histone cluster 1, H1b	HIST1H1B	1.04
splicing factor, arginine/serine-rich 4	SFRS4	1.04	1.05	201696_at	gb:NM_005626.1 /DEF=Homo sapiens splicing factor, arginineserine-rich 4 (SFRS4), mRNA. /FEA=mRNA /GEN=SFRS4 /PROD=splicing factor, arginineserine-rich 4 /DB_XREF=gi:5032088 /UG=Hs.76122 splicing factor, arginineserine-rich 4 /FL=gb:BC002781.1 gb:L14076.1 gb:NM_005626.1
THO complex 3	THOC3	1.04
ubiquitin specific protease 14 isoform a	USP14	1.04	1.07312	201672_s_at	gb:NM_005151.1 /DEF=Homo sapiens ubiquitin specific protease 14 (tRNA-guanine transglycosylase) (USP14), mRNA. /FEA=mRNA /GEN=USP14 /PROD=ubiquitin specific protease 14 (tRNA-guaninetransglycosylase) /DB_XREF=gi:4827049 /UG=Hs.75981 ubiquitin specific protease 14 (tRNA-guanine transglycosylase) /FL=gb:BC003556.1 gb:NM_005151.1 gb:U30888.1
APEX nuclease	APEX1	1.03
chromodomain helicase DNA binding protein 1-like	CHD1L	1.03	9.15397	207645_s_at	gb:NM_004284.1 /DEF=Homo sapiens chromodomain helicase DNA binding protein 1-like (CHD1L), mRNA. /FEA=mRNA /GEN=CHD1L /PROD=chromodomain helicase DNA binding protein1-like /DB_XREF=gi:4757977 /UG=Hs.159273 chromodomain helicase DNA binding protein 1-like /FL=gb:AF054177.1 gb:NM_004284.1
heterogeneous nuclear ribonucleoprotein D-like	HNRPDL	1.03	0.96967	201993_x_at	gb:NM_005463.1 /DEF=Homo sapiens heterogeneous nuclear ribonucleoprotein D-like (HNRPDL), mRNA. /FEA=mRNA /GEN=HNRPDL /PROD=heterogeneous nuclear ribonucleoprotein D-like /DB_XREF=gi:4885422 /UG=Hs.170311 heterogeneous nuclear ribonucleoprotein D-like /FL=gb:AB017019.1 gb:NM_005463.1
MYC induced nuclear antigen isoform b	MINA	1.03
PREDICTED: similar to ubiquitin	LOC388720	1.03
proteasome 26S ATPase subunit 2	PSMC2	1.03	10.9867	201068_s_at	gb:NM_002803.1 /DEF=Homo sapiens proteasome (prosome, macropain) 26S subunit, ATPase, 2 (PSMC2), mRNA. /FEA=mRNA /GEN=PSMC2 /PROD=proteasome (prosome, macropain) 26S subunit,ATPase, 2 /DB_XREF=gi:4506208 /UG=Hs.61153 proteasome (prosome, macropain) 26S subunit, ATPase, 2 /FL=gb:BC002589.1 gb:D11094.1 gb:NM_002803.1
protein kinase, DNA-activated, catalytic polypeptide isoform 1	PRKDC	1.03	0.896044	210543_s_at	gb:U34994.3 /DEF=Homo sapiens DNA dependent protein kinase catalytic subunit (PRKDC) mRNA, complete cds; alternatively spliced. /FEA=mRNA /GEN=PRKDC /PROD=DNA dependent protein kinase catalytic subunit /DB_XREF=gi:13606055 /UG=Hs.155637 protein kinase, DNA-activated, catalytic polypeptide /FL=gb:U34994.3
pyrroline-5-carboxylate reductase family, member 2	PYCR2	1.03
splicing factor, arginine/serine-rich 5	SFRS5	1.03	1.09513	203380_x_at	gb:NM_006925.1 /DEF=Homo sapiens splicing factor, arginineserine-rich 5 (SFRS5), mRNA. /FEA=mRNA /GEN=SFRS5 /PROD=splicing factor, arginineserine-rich 5 /DB_XREF=gi:5902077 /UG=Hs.166975 splicing factor, arginineserine-rich 5 /FL=gb:U30827.1 gb:NM_006925.1
stress-induced-phosphoprotein 1 (Hsp70/Hsp90-organizing protein)	STIP1	1.03
tubulin, beta, 2	TUBB2C	1.03
DNA directed RNA polymerase II polypeptide E	POLR2E	1.02	1.09685	217854_s_at	gb:NM_002695.1 /DEF=Homo sapiens polymerase (RNA) II (DNA directed) polypeptide E (25kD) (POLR2E), mRNA. /FEA=mRNA /GEN=POLR2E /PROD=polymerase (RNA) II (DNA directed) polypeptide E(25kD) /DB_XREF=gi:4505944 /UG=Hs.24301 polymerase (RNA) II (DNA directed) polypeptide E (25kD) /FL=gb:BC004441.1 gb:NM_002695.1 gb:J04965.1 gb:D38251.1
FSHD region gene 1	FRG1	1.02	1.06249	204145_at	gb:NM_004477.1 /DEF=Homo sapiens FSHD region gene 1 (FRG1), mRNA. /FEA=mRNA /GEN=FRG1 /PROD=FSHD region gene 1 /DB_XREF=gi:4758403 /UG=Hs.203772 FSHD region gene 1 /FL=gb:L76159.1 gb:NM_004477.1
heat shock 105kD	HSPH1	1.02
nucleosome assembly protein 1-like 1	NAP1L1	1.02	1.09218	204528_s_at	gb:NM_004537.1 /DEF=Homo sapiens nucleosome assembly protein 1-like 1 (NAP1L1), mRNA. /FEA=mRNA /GEN=NAP1L1 /PROD=nucleosome assembly protein 1-like 1 /DB_XREF=gi:4758755 /UG=Hs.179662 nucleosome assembly protein 1-like 1 /FL=gb:M86667.1 gb:NM_004537.1
proteasome 26S non-ATPase subunit 3	PSMD3	1.02	1.11194	201388_at	gb:NM_002809.1 /DEF=Homo sapiens proteasome (prosome, macropain) 26S subunit, non-ATPase, 3 (PSMD3), mRNA. /FEA=mRNA /GEN=PSMD3 /PROD=proteasome (prosome, macropain) 26S subunit,non-ATPase, 3 /DB_XREF=gi:4506228 /UG=Hs.9736 proteasome (prosome, macropain) 26S subunit, non-ATPase, 3 /FL=gb:BC000074.1 gb:BC004859.1 gb:D67025.1 gb:AF091075.1 gb:NM_002809.1
replication factor C 4	RFC4	1.02	1.15235	204023_at	gb:NM_002916.1 /DEF=Homo sapiens replication factor C (activator 1) 4 (37kD) (RFC4), mRNA. /FEA=mRNA /GEN=RFC4 /PROD=replication factor C (activator 1) 4 (37kD) /DB_XREF=gi:4506490 /UG=Hs.35120 replication factor C (activator 1) 4 (37kD) /FL=gb:M87339.1 gb:NM_002916.1
structure specific recognition protein 1	SSRP1	1.02	1.00838	200957_s_at	gb:NM_003146.1 /DEF=Homo sapiens structure specific recognition protein 1 (SSRP1), mRNA. /FEA=mRNA /GEN=SSRP1 /PROD=structure specific recognition protein 1 /DB_XREF=gi:4507240 /UG=Hs.79162 structure specific recognition protein 1 /FL=gb:BC005116.1 gb:M86737.1 gb:NM_003146.1
U2 (RNU2) small nuclear RNA auxiliary factor 2 isoform a	U2AF2	1.02
ubiquitin-activating enzyme E1-like 2	UBA6	1.02
aconitase 2 precursor	ACO2	1.01	0.96	217337_at	Consensus includes gb:AL021877 /DEF=Human DNA sequence from clone RP1-101G11 on chromosome 22q12 Contains an ACO2 (Mitochondrial Aconitate Hydratase (Aconitase, Citrate Hydro-Lyase, EC 4.2.1.3)) pseudogene, ESTs, STSs, GSSs and a CpG islandn /FEA=CDS /DB_XREF=gi:3820976 /UG=Hs.247772 Human DNA sequence from clone RP1-101G11 on chromosome 22q12 Contains an ACO2 (Mitochondrial Aconitate Hydratase (…
ataxin 10	ATXN10	1.01
Ewing sarcoma breakpoint region 1 isoform EWS	EWSR1	1.01	9.18646	213779_at	Consensus includes gb:AL031186 /DEF=Human DNA sequence from clone CTA-984G1 on chromosome 22q12.1-12.2 Contains the 5 part of the EWSR1 gene for Ewing sarcoma breakpoint region 1 protein, a novel gene and the 3 part of a novel gene with Collagen triple helix repeats. Contains ESTs... /FEA=mRNA_1 /DB_XREF=gi:4581429 /UG=Hs.289106 Human DNA sequence from clone CTA-984G1 on chromosome 22q12.1-12.2 C…
Fanconi anemia, complementation group I isoform 2	FANCI	1.01
heterogeneous nuclear ribonucleoprotein F	HNRNPF	1.01
homolog of yeast mRNA transport regulator 3	EXOSC6	1.01
hypothetical protein LOC339448	C1orf174	1.01
nucleolar complex associated 3 homolog	NOC3L	1.01
proteasome 26S ATPase subunit 1	PSMC1	1.01	1.0044	204219_s_at	gb:NM_002802.1 /DEF=Homo sapiens proteasome (prosome, macropain) 26S subunit, ATPase, 1 (PSMC1), mRNA. /FEA=mRNA /GEN=PSMC1 /PROD=proteasome (prosome, macropain) 26S subunit,ATPase, 1 /DB_XREF=gi:4506206 /UG=Hs.4745 proteasome (prosome, macropain) 26S subunit, ATPase, 1 /FL=gb:L02426.1 gb:NM_002802.1
RNA binding motif protein, X-linked	RBMX	1.01
splicing factor proline/glutamine rich (polypyrimidine tract binding protein associated)	SFPQ	1.01	10.5813	201586_s_at	gb:NM_005066.1 /DEF=Homo sapiens splicing factor prolineglutamine rich (polypyrimidine tract-binding protein-associated) (SFPQ), mRNA. /FEA=mRNA /GEN=SFPQ /PROD=splicing factor prolineglutamine rich(polypyrimidine tract-binding protein-associated) /DB_XREF=gi:4826997 /UG=Hs.180610 splicing factor prolineglutamine rich (polypyrimidine tract-binding protein-associated) /FL=gb:NM_005066.1
tyrosyl-tRNA synthetase	YARS	1.01
actin related protein 2/3 complex subunit 2	ARPC2	1	1.10026	207988_s_at	gb:NM_005731.1 /DEF=Homo sapiens actin related protein 23 complex, subunit 2 (34 kD) (ARPC2), mRNA. /FEA=mRNA /GEN=ARPC2 /PROD=actin related protein 23 complex, subunit 2 (34kD) /DB_XREF=gi:5031598 /UG=Hs.83583 actin related protein 23 complex, subunit 2 (34 kD) /FL=gb:AF006085.1 gb:NM_005731.1
DEAD (Asp-Glu-Ala-Asp) box polypeptide 5	DDX5	1	1.043	200033_at	gb:NM_004396.2 /DEF=Homo sapiens DEADH (Asp-Glu-Ala-AspHis) box polypeptide 5 (RNA helicase, 68kD) (DDX5), mRNA. /FEA=mRNA /GEN=DDX5 /PROD=DEADH (Asp-Glu-Ala-AspHis) box polypeptide 5 /DB_XREF=gi:13514826 /UG=Hs.76053 DEADH (Asp-Glu-Ala-AspHis) box polypeptide 5 (RNA helicase, 68kD) /FL=gb:NM_004396.2
dihydrolipoamide S-acetyltransferase	DLAT	1
DNA topoisomerase I	TOP1	1	1.03	208901_s_at	gb:J03250.1 /DEF=Human topoisomerase I mRNA, complete cds. /FEA=mRNA /GEN=TOP1 /DB_XREF=gi:339805 /UG=Hs.317 topoisomerase (DNA) I /FL=gb:NM_003286.1 gb:J03250.1
EBNA1 binding protein 2	EBNA1BP2	1
integrin beta 1 isoform 1A precursor	ITGB1	1	1	215879_at	Consensus includes gb:M34189.1 /DEF=Human integrin beta-1 subunit mRNA, 3 end (cytoplasmic domain). /FEA=mRNA /GEN=ITGB1 /DB_XREF=gi:186500 /UG=Hs.287798 Human integrin beta-1 subunit mRNA, 3 end (cytoplasmic domain)
minichromosome maintenance complex component 5	MCM5	1	1.10534	201755_at	gb:NM_006739.1 /DEF=Homo sapiens minichromosome maintenance deficient (S. cerevisiae) 5 (cell division cycle 46) (MCM5), mRNA. /FEA=mRNA /GEN=MCM5 /PROD=minichromosome maintenance deficient (S.cerevisiae) 5 (cell division cycle 46) /DB_XREF=gi:6981191 /UG=Hs.77171 minichromosome maintenance deficient (S. cerevisiae) 5 (cell division cycle 46) /FL=gb:D83986.1 gb:BC000142.1 gb:BC003656.1 gb:NM_0067…
processing of precursor 1, ribonuclease P/MRP subunit	POP1	1
proteasome 26S ATPase subunit 3	PSMC3	1
proteasome 26S non-ATPase subunit 2	PSMD2	1	0.979299	200830_at	gb:NM_002808.1 /DEF=Homo sapiens proteasome (prosome, macropain) 26S subunit, non-ATPase, 2 (PSMD2), mRNA. /FEA=mRNA /GEN=PSMD2 /PROD=proteasome (prosome, macropain) 26S subunit,non-ATPase, 2 /DB_XREF=gi:4506226 /UG=Hs.74619 proteasome (prosome, macropain) 26S subunit, non-ATPase, 2 /FL=gb:D78151.1 gb:BC002368.1 gb:BC002997.1 gb:NM_002808.1 gb:U18247.1 gb:U12596.1
RAB5C, member RAS oncogene family isoform a	RAB5C	1	1.05	201156_s_at	Consensus includes gb:AF141304.1 /DEF=Homo sapiens small GTPase (RAB5C) mRNA, complete cds. /FEA=CDS /GEN=RAB5C /PROD=small GTPase /DB_XREF=gi:7672664 /UG=Hs.479 RAB5C, member RAS oncogene family /FL=gb:NM_004583.1 gb:U11293.1 gb:U18420.1 gb:AF141304.1
stomatin (EPB72)-like 2	STOML2	1
USO1 homolog, vesicle docking protein	USO1	1
PDS5, regulator of cohesion maintenance, homolog A isoform 1	PDS5A	0.99
phosphoglycerate dehydrogenase	PHGDH	0.99	1.13873	201397_at	gb:NM_006623.1 /DEF=Homo sapiens phosphoglycerate dehydrogenase (PHGDH), mRNA. /FEA=mRNA /GEN=PHGDH /PROD=phosphoglycerate dehydrogenase /DB_XREF=gi:5729973 /UG=Hs.3343 phosphoglycerate dehydrogenase /FL=gb:BC000303.1 gb:BC001349.1 gb:AF006043.1 gb:NM_006623.1 gb:AF171237.1
proteasome 26S non-ATPase subunit 1	PSMD1	0.99	1.03043	201199_s_at	gb:NM_002807.1 /DEF=Homo sapiens proteasome (prosome, macropain) 26S subunit, non-ATPase, 1 (PSMD1), mRNA. /FEA=mRNA /GEN=PSMD1 /PROD=proteasome (prosome, macropain) 26S subunit,non-ATPase, 1 /DB_XREF=gi:4506224 /UG=Hs.3887 proteasome (prosome, macropain) 26S subunit, non-ATPase, 1 /FL=gb:D44466.1 gb:NM_002807.1
proteasome 26S non-ATPase subunit 12 isoform 1	PSMD12	0.99	1.12029	202353_s_at	gb:NM_002816.1 /DEF=Homo sapiens proteasome (prosome, macropain) 26S subunit, non-ATPase, 12 (PSMD12), mRNA. /FEA=mRNA /GEN=PSMD12 /PROD=proteasome (prosome, macropain) 26S subunit,non-ATPase, 12 /DB_XREF=gi:4506220 /UG=Hs.4295 proteasome (prosome, macropain) 26S subunit, non-ATPase, 12 /FL=gb:AB003103.1 gb:NM_002816.1
translocase of outer mitochondrial membrane 70 homolog A	TOMM70A	0.99	1.08843	201519_at	gb:NM_014820.1 /DEF=Homo sapiens translocase of outer mitochondrial membrane 70 (yeast) homolog A (TOMM70A), mRNA. /FEA=mRNA /GEN=TOMM70A /PROD=translocase of outer mitochondrial membrane 70(yeast) homolog A /DB_XREF=gi:7662672 /UG=Hs.21198 translocase of outer mitochondrial membrane 70 (yeast) homolog A /FL=gb:BC003633.1 gb:AB018262.1 gb:NM_014820.1
transportin 1 isoform 2	TNPO1	0.99
ubiquitin and ribosomal protein S27a precursor	RPS27A	0.99	0.996117	200017_at	gb:NM_002954.1 /DEF=Homo sapiens ribosomal protein S27a (RPS27A), mRNA. /FEA=mRNA /GEN=RPS27A /PROD=ribosomal protein S27a /DB_XREF=gi:4506712 /UG=Hs.3297 ribosomal protein S27a /FL=gb:BC001392.1 gb:BC005328.1 gb:NM_002954.1
WD repeat-containing protein 1 isoform 1	WDR1	0.99	0.962699	200609_s_at	gb:NM_017491.1 /DEF=Homo sapiens WD repeat domain 1 (WDR1), transcript variant 1, mRNA. /FEA=mRNA /GEN=WDR1 /PROD=WD repeat-containing protein 1, isoform 1 /DB_XREF=gi:9257256 /UG=Hs.85100 WD repeat domain 1 /FL=gb:BC000201.1 gb:BC002489.1 gb:AF020056.1 gb:AB010427.2 gb:NM_017491.1
zinc finger protein 326 isoform 1	ZNF326	0.99
phosphofructokinase, platelet	PFKP	0.98	0.00104355	201037_at	gb:NM_002627.1 /DEF=Homo sapiens phosphofructokinase, platelet (PFKP), mRNA. /FEA=mRNA /GEN=PFKP /PROD=phosphofructokinase, platelet /DB_XREF=gi:11321600 /UG=Hs.99910 phosphofructokinase, platelet /FL=gb:NM_002627.1 gb:BC002536.1 gb:M64784.1 gb:D25328.1
programmed cell death 6 interacting protein	PDCD6IP	0.98	0.944974	217746_s_at	gb:NM_013374.1 /DEF=Homo sapiens programmed cell death 6-interacting protein (PDCD6IP), mRNA. /FEA=mRNA /GEN=PDCD6IP /PROD=programmed cell death 6-interacting protein /DB_XREF=gi:7019486 /UG=Hs.9663 programmed cell death 6-interacting protein /FL=gb:AF349951.1 gb:AF151793.1 gb:NM_013374.1
PRP19/PSO4 pre-mRNA processing factor 19 homolog	PRPF19	0.98
quaking homolog, KH domain RNA binding isoform HQK-5	QKI	0.98	1	214541_s_at	Consensus includes gb:AF142418.1 /DEF=Homo sapiens QUAKING isoform 2 (QUAKING) mRNA, complete cds. /FEA=CDS /GEN=QUAKING /PROD=QUAKING isoform 2 /DB_XREF=gi:7542348 /UG=Hs.15020 homolog of mouse quaking QKI (KH domain RNA binding protein) /FL=gb:AF142418.1
solute carrier family 25 (mitochondrial carrier	SLC25A4	0.98	0.990363	202825_at	gb:NM_001151.1 /DEF=Homo sapiens solute carrier family 25 (mitochondrial carrier; adenine nucleotide translocator), member 4 (SLC25A4), nuclear gene encoding mitochondrial protein, mRNA. /FEA=mRNA /GEN=SLC25A4 /PROD=solute carrier family 25 (mitochondrial carrier;adenine nucleotide translocator), member 4 /DB_XREF=gi:4502096 /UG=Hs.2043 solute carrier family 25 (mitochondrial carrier; adenine nuc…
actin related protein 2/3 complex subunit 3	ARPC3	0.97
alpha glucosidase II alpha subunit isoform 2	GANAB	0.97
cell cycle progression 2 protein isoform 2	TBRG4	0.97
cleavage and polyadenylation specific factor 5	NUDT21	0.97
exosome component 3 isoform 1	EXOSC3	0.97
karyopherin beta 1	KPNB1	0.97
origin recognition complex subunit 4	ORC4L	0.97	1.10257	203351_s_at	gb:AF047598.1 /DEF=Homo sapiens origin recognition complex subunit 4 (ORC4L) mRNA, complete cds. /FEA=mRNA /GEN=ORC4L /PROD=origin recognition complex subunit 4 /DB_XREF=gi:2906225 /UG=Hs.55055 origin recognition complex, subunit 4 (yeast homolog)-like /FL=gb:BC005388.1 gb:AF022108.1 gb:AF047598.1 gb:NM_002552.1 gb:AF132596.1
PREDICTED: similar to heterogeneous nuclear ribonucleoprotein A1	LOC645691	0.97
ribosomal L1 domain containing 1	RSL1D1	0.97
cytoplasmic FMR1 interacting protein 1 isoform a	CYFIP1	0.96
DEAD (Asp-Glu-Ala-Asp) box polypeptide 21	DDX21	0.96	9.05923	208152_s_at	gb:NM_004728.1 /DEF=Homo sapiens DEADH (Asp-Glu-Ala-AspHis) box polypeptide 21 (DDX21), mRNA. /FEA=mRNA /GEN=DDX21 /PROD=DEADH (Asp-Glu-Ala-AspHis) box polypeptide 21 /DB_XREF=gi:13787208 /FL=gb:NM_004728.1
DEAD box polypeptide 17 isoform 3	DDX17	0.96	10.1256	208151_x_at	gb:NM_030881.1 /DEF=Homo sapiens DEADH (Asp-Glu-Ala-AspHis) box polypeptide 17 (72kD) (DDX17), transcript variant 2, mRNA. /FEA=mRNA /GEN=DDX17 /PROD=DEADH (Asp-Glu-Ala-AspHis) box polypeptide 17,isoform 2 /DB_XREF=gi:13787203 /FL=gb:NM_030881.1
glutamate-rich WD repeat containing 1	GRWD1	0.96	1.03	221549_at	gb:AF337808.1 /DEF=Homo sapiens glutamate rich WD repeat protein (GRWD) mRNA, complete cds. /FEA=mRNA /GEN=GRWD /PROD=glutamate rich WD repeat protein /DB_XREF=gi:13274610 /UG=Hs.218842 Homo sapiens glutamate rich WD repeat protein (GRWD) mRNA, complete cds /FL=gb:BC002440.1 gb:AF337808.1
nuclear protein localization 4	NPLOC4	0.96
SMC4 structural maintenance of chromosomes 4-like 1	SMC4	0.96	1	201664_at	gb:AL136877.1 /DEF=Homo sapiens mRNA; cDNA DKFZp434F205 (from clone DKFZp434F205); complete cds. /FEA=mRNA /GEN=DKFZp434F205 /PROD=hypothetical protein /DB_XREF=gi:6807670 /UG=Hs.50758 SMC4 (structural maintenance of chromosomes 4, yeast)-like 1 /FL=gb:AB019987.1 gb:NM_005496.1 gb:AL136877.1
budding uninhibited by benzimidazoles 3 isoform a	BUB3	0.95	0.93	201457_x_at	gb:AF081496.1 /DEF=Homo sapiens kinetochore protein BUB3 (BUB3) mRNA, complete cds. /FEA=mRNA /GEN=BUB3 /PROD=kinetochore protein BUB3 /DB_XREF=gi:3639059 /UG=Hs.40323 BUB3 (budding uninhibited by benzimidazoles 3, yeast) homolog /FL=gb:BC005138.1 gb:AF047472.1 gb:AF053304.1 gb:AF081496.1 gb:NM_004725.1
CDKN2A interacting protein	CDKN2AIP	0.95
dynactin 2	DCTN2	0.95	0.988098	200932_s_at	gb:NM_006400.2 /DEF=Homo sapiens dynactin 2 (p50) (DCTN2), mRNA. /FEA=mRNA /GEN=DCTN2 /PROD=dynactin 2 /DB_XREF=gi:13259506 /UG=Hs.84153 dynactin 2 (p50) /FL=gb:U50733.1 gb:BC000718.1 gb:NM_006400.2
dyskerin isoform 1	DKC1	0.95	0.97	216212_s_at	Consensus includes gb:AJ010395 /DEF=Homo sapiens DKC1 gene, exons 1 to 11 /FEA=CDS /DB_XREF=gi:5542013 /UG=Hs.4747 dyskeratosis congenita 1, dyskerin
family with sequence similarity 50, member B	FAM50B	0.94
thioredoxin reductase 1 isoform 2	TXNRD1	0.94	1.03184	201266_at	gb:NM_003330.1 /DEF=Homo sapiens thioredoxin reductase 1 (TXNRD1), mRNA. /FEA=mRNA /GEN=TXNRD1 /PROD=thioredoxin reductase 1 /DB_XREF=gi:4507746 /UG=Hs.13046 thioredoxin reductase 1 /FL=gb:D88687.1 gb:AF077367.1 gb:NM_003330.1 gb:AF208018.1
nucleoporin 50kDa isoform a	NUP50	0.94	0.963792	218295_s_at	gb:NM_007172.1 /DEF=Homo sapiens nucleoporin 50kD (NUP50), mRNA. /FEA=mRNA /GEN=NUP50 /PROD=nucleoporin 50kD /DB_XREF=gi:6005817 /UG=Hs.271623 nucleoporin 50kD /FL=gb:AF267865.1 gb:AF107840.1 gb:NM_007172.1 gb:AF116624.1
poly(A) binding protein, cytoplasmic 1-like 2B	PABPC1L2B	0.94
polypyrimidine tract-binding protein 1 isoform a	PTBP1	0.94
splicing factor, arginine/serine-rich 7	SFRS7	0.94	1.25135	201129_at	gb:NM_006276.2 /DEF=Homo sapiens splicing factor, arginineserine-rich 7 (35kD) (SFRS7), mRNA. /FEA=mRNA /GEN=SFRS7 /PROD=splicing factor, arginineserine-rich 7 (35kD) /DB_XREF=gi:6857827 /UG=Hs.184167 splicing factor, arginineserine-rich 7 (35kD) /FL=gb:BC000997.2 gb:L22253.1 gb:NM_006276.2
threonyl-tRNA synthetase	TARS	0.94	1.02114	201263_at	gb:NM_003191.1 /DEF=Homo sapiens threonyl-tRNA synthetase (TARS), mRNA. /FEA=mRNA /GEN=TARS /PROD=threonyl-tRNA synthetase /DB_XREF=gi:4507366 /UG=Hs.84131 threonyl-tRNA synthetase /FL=gb:BC000517.1 gb:M63180.1 gb:NM_003191.1
transcriptional co-repressor Sin3A	SIN3A	0.94
valosin-containing protein	VCP	0.92
WD repeat domain 82	WDR82	0.92
cAMP-dependent protein kinase catalytic subunit alpha isoform 1	PRKACA	0.92	0.979095	202801_at	gb:NM_002730.1 /DEF=Homo sapiens protein kinase, cAMP-dependent, catalytic, alpha (PRKACA), mRNA. /FEA=mRNA /GEN=PRKACA /PROD=protein kinase, cAMP-dependent, catalytic,alpha /DB_XREF=gi:4506054 /UG=Hs.77271 protein kinase, cAMP-dependent, catalytic, alpha /FL=gb:NM_002730.1
eukaryotic translation initiation factor 6 isoform a	EIF6	0.92	1.05913	210213_s_at	gb:AF022229.1 /DEF=Homo sapiens translation initiation factor 6 (eIF6) mRNA, complete cds. /FEA=mRNA /GEN=eIF6 /PROD=translation initiation factor 6 /DB_XREF=gi:2809382 /UG=Hs.5215 integrin beta 4 binding protein /FL=gb:AF022229.1
H2A histone family, member Y isoform 2	H2AFY	0.92	1.03209	207168_s_at	gb:NM_004893.1 /DEF=Homo sapiens H2A histone family, member Y (H2AFY), mRNA. /FEA=mRNA /GEN=H2AFY /PROD=H2A histone family, member Y /DB_XREF=gi:4758495 /UG=Hs.75258 H2A histone family, member Y /FL=gb:AF054174.1 gb:NM_004893.1
hypoxia up-regulated 1 precursor	HYOU1	0.92
leucine aminopeptidase 3	LAP3	0.92
nicotinamide nucleotide adenylyltransferase 1	NMNAT1	0.92
PDGFA associated protein 1	PDAP1	0.91
RNA binding motif protein 4	RBM4	0.91	10.1931	200997_at	gb:NM_002896.1 /DEF=Homo sapiens RNA binding motif protein 4 (RBM4), mRNA. /FEA=mRNA /GEN=RBM4 /PROD=RNA binding motif protein 4 /DB_XREF=gi:4506444 /UG=Hs.6106 RNA binding motif protein 4 /FL=gb:BC000307.1 gb:U89505.1 gb:NM_002896.1
mitochondrial trifunctional protein, beta subunit precursor	HADHB	0.91	1.00726	201007_at	gb:NM_000183.1 /DEF=Homo sapiens hydroxyacyl-Coenzyme A dehydrogenase3-ketoacyl-Coenzyme A thiolaseenoyl-Coenzyme A hydratase (trifunctional protein), beta subunit (HADHB), mRNA. /FEA=mRNA /GEN=HADHB /PROD=hydroxyacyl-Coenzyme Adehydrogenase3-ketoacyl-Coenzyme Athiolaseenoyl-Coenzyme A hydratase (trifunctionalprotein), beta subunit /DB_XREF=gi:4504326 /UG=Hs.146812 hydroxyacyl-Coenzyme A dehydrog…
mitogen-activated protein kinase 1	MAPK1	0.9	0.93185	208351_s_at	gb:NM_002745.1 /DEF=Homo sapiens mitogen-activated protein kinase 1 (MAPK1), mRNA. /FEA=mRNA /GEN=MAPK1 /PROD=mitogen-activated protein kinase 1 /DB_XREF=gi:4506086 /UG=Hs.324473 mitogen-activated protein kinase 1 /FL=gb:NM_002745.1
RNA polymerase I associated factor 53	POLR1E	0.9
eukaryotic translation elongation factor 1 alpha 1	EEF1A1	0.9	1	204892_x_at	gb:NM_001402.1 /DEF=Homo sapiens eukaryotic translation elongation factor 1 alpha 1 (EEF1A1), mRNA. /FEA=mRNA /GEN=EEF1A1 /PROD=eukaryotic translation elongation factor 1 alpha1 /DB_XREF=gi:4503470 /UG=Hs.181165 eukaryotic translation elongation factor 1 alpha 1 /FL=gb:AF267861.1 gb:NM_001402.1
heat shock protein 90kDa alpha (cytosolic), class A member 1 isoform 2	HSP90AA1	0.9
nuclear RNA export factor 1 isoform 1	NXF1	0.9
protein disulfide isomerase-associated 6	PDIA6	0.9
ribonuclease/angiogenin inhibitor	RNH1	0.9	1.06	206050_s_at	gb:NM_002939.1 /DEF=Homo sapiens ribonucleaseangiogenin inhibitor (RNH), mRNA. /FEA=mRNA /GEN=RNH /PROD=ribonucleaseangiogenin inhibitor /DB_XREF=gi:4506564 /UG=Hs.75108 ribonucleaseangiogenin inhibitor /FL=gb:M36717.1 gb:NM_002939.1
SWI/SNF-related matrix-associated actin-dependent regulator of chromatin c1	SMARCC1	0.89	1.08	201075_s_at	gb:NM_003074.1 /DEF=Homo sapiens SWISNF related, matrix associated, actin dependent regulator of chromatin, subfamily c, member 1 (SMARCC1), mRNA. /FEA=mRNA /GEN=SMARCC1 /PROD=SWISNF related, matrix associated, actindependent regulator of chromatin, subfamily c, member 1 /DB_XREF=gi:4507078 /UG=Hs.172280 SWISNF related, matrix associated, actin dependent regulator of chromatin, subfamily c, membe…
U2 small nuclear RNA auxillary factor 1 isoform a	U2AF1	0.89	0.104044	202858_at	gb:NM_006758.1 /DEF=Homo sapiens U2(RNU2) small nuclear RNA auxillary factor 1 (non-standard symbol) (U2AF1), mRNA. /FEA=mRNA /GEN=U2AF1 /PROD=U2 small nuclear RNA auxillary factor 1 /DB_XREF=gi:5803206 /UG=Hs.59271 U2(RNU2) small nuclear RNA auxillary factor 1 (non-standard symbol) /FL=gb:BC001177.1 gb:BC001923.1 gb:M96982.1 gb:NM_006758.1
beta catenin-like 1	CTNNBL1	0.89
insulin-like growth factor 2 mRNA binding protein 2 isoform b	IGF2BP2	0.89
KH-type splicing regulatory protein (FUSE binding protein 2)	KHSRP	0.89	0.105275	204372_s_at	gb:NM_003685.1 /DEF=Homo sapiens KH-type splicing regulatory protein (FUSE binding protein 2) (KHSRP), mRNA. /FEA=mRNA /GEN=KHSRP /PROD=KH-type splicing regulatory protein (FUSEbinding protein 2) /DB_XREF=gi:4504864 /UG=Hs.91142 KH-type splicing regulatory protein (FUSE binding protein 2) /FL=gb:U94832.1 gb:NM_003685.1
NADH dehydrogenase (ubiquinone) Fe-S protein 1, 75kDa precursor	NDUFS1	0.89	1.05565	203039_s_at	gb:NM_005006.1 /DEF=Homo sapiens NADH dehydrogenase (ubiquinone) Fe-S protein 1 (75kD) (NADH-coenzyme Q reductase) (NDUFS1), mRNA. /FEA=mRNA /GEN=NDUFS1 /PROD=NADH dehydrogenase (ubiquinone) Fe-S protein 1(75kD) (NADH-coenzyme Q reductase) /DB_XREF=gi:4826855 /UG=Hs.8248 NADH dehydrogenase (ubiquinone) Fe-S protein 1 (75kD) (NADH-coenzyme Q reductase) /FL=gb:NM_005006.1
phosphoglycerate kinase 1	PGK1	0.89	0.96	200738_s_at	gb:NM_000291.1 /DEF=Homo sapiens phosphoglycerate kinase 1 (PGK1), mRNA. /FEA=mRNA /GEN=PGK1 /PROD=phosphoglycerate kinase 1 /DB_XREF=gi:4505762 /UG=Hs.78771 phosphoglycerate kinase 1 /FL=gb:NM_000291.1
Ran GTPase activating protein 1	RANGAP1	0.88	0.997567	212125_at	Consensus includes gb:NM_002883.1 /DEF=Homo sapiens Ran GTPase activating protein 1 (RANGAP1), mRNA. /FEA=CDS /GEN=RANGAP1 /PROD=Ran GTPase activating protein 1 /DB_XREF=gi:4506410 /UG=Hs.183800 Ran GTPase activating protein 1 /FL=gb:NM_002883.1
saccharopine dehydrogenase (putative)	SCCPDH	0.88
aldehyde dehydrogenase 9A1	ALDH9A1	0.88
farnesyltransferase, CAAX box, alpha isoform a	FNTA	0.88
RAD50 homolog isoform 1	RAD50	0.88	1.04	209349_at	gb:U63139.1 /DEF=Homo sapiens Rad50 (Rad50) mRNA, complete cds. /FEA=mRNA /GEN=Rad50 /PROD=Rad50 /DB_XREF=gi:1518805 /UG=Hs.41587 RAD50 (S. cerevisiae) homolog /FL=gb:U63139.1
ribosomal protein P0-like protein	MRTO4	0.88
transcription factor A, mitochondrial	TFAM	0.87	1.07931	208541_x_at	gb:NM_012251.1 /DEF=Homo sapiens transcription factor A, mitochondrial (TFAM), mRNA. /FEA=CDS /GEN=TFAM /PROD=transcription factor A, mitochondrial /DB_XREF=gi:6912699 /UG=Hs.239379 transcription factor A, mitochondrial /FL=gb:NM_012251.1
WD repeat domain 89	WDR89	0.87
cell division cycle 2 isoform 1	CDC2	0.87	0.94	203214_x_at	gb:NM_001786.1 /DEF=Homo sapiens cell division cycle 2, G1 to S and G2 to M (CDC2), mRNA. /FEA=mRNA /GEN=CDC2 /PROD=cell division cycle 2, G1 to S and G2 to M /DB_XREF=gi:4502708 /UG=Hs.184572 cell division cycle 2, G1 to S and G2 to M /FL=gb:NM_001786.1
COP9 constitutive photomorphogenic homolog subunit 2 isoform 1	COPS2	0.87
hydroxysteroid (17-beta) dehydrogenase 4	HSD17B4	0.87	1.06741	201413_at	gb:NM_000414.1 /DEF=Homo sapiens hydroxysteroid (17-beta) dehydrogenase 4 (HSD17B4), mRNA. /FEA=mRNA /GEN=HSD17B4 /PROD=hydroxysteroid (17-beta) dehydrogenase 4 /DB_XREF=gi:4504504 /UG=Hs.75441 hydroxysteroid (17-beta) dehydrogenase 4 /FL=gb:BC003098.1 gb:NM_000414.1
nicalin	NCLN	0.87
RecQ protein-like	RECQL	0.87	10.799	205091_x_at	gb:NM_002907.1 /DEF=Homo sapiens RecQ protein-like (DNA helicase Q1-like) (RECQL), mRNA. /FEA=mRNA /GEN=RECQL /PROD=RecQ protein-like (DNA helicase Q1-like) /DB_XREF=gi:4506468 /UG=Hs.235069 RecQ protein-like (DNA helicase Q1-like) /FL=gb:NM_002907.1 gb:L36140.1
Rho GTPase activating protein 1	ARHGAP1	0.87
unnamed protein product	NAT10	0.86
unnamed protein product	SRBD1	0.86
cofactor of BRCA1	COBRA1	0.86
DNA (cytosine-5-)-methyltransferase 1 isoform b	DNMT1	0.86	0.103967	201697_s_at	gb:NM_001379.1 /DEF=Homo sapiens DNA (cytosine-5-)-methyltransferase 1 (DNMT1), mRNA. /FEA=mRNA /GEN=DNMT1 /PROD=DNA (cytosine-5-)-methyltransferase 1 /DB_XREF=gi:4503350 /UG=Hs.77462 DNA (cytosine-5-)-methyltransferase 1 /FL=gb:NM_001379.1
glyceraldehyde-3-phosphate dehydrogenase	GAPDH	0.86	1.01014	216575_at	Consensus includes gb:AL035604 /DEF=Human DNA sequence from clone 38C16 on chromosome 6q22.33-24.1. Contains GAPD (glyceraldehyde 3-phosphate dehydrogenease, GAPDH) and HMG1 (high mobility group protein 1) pseudogenes, ESTs, STSs and GSSs /FEA=CDS_2 /DB_XREF=gi:5002622 /UG=Hs.247895 Human DNA sequence from clone 38C16 on chromosome 6q22.33-24.1. Contains GAPD (glyceraldehyde 3-phosphate dehydroge…
myosin IC isoform a	MYO1C	0.85	0.910215	203072_at	gb:NM_004998.1 /DEF=Homo sapiens myosin IC (MYO1C), mRNA. /FEA=mRNA /GEN=MYO1C /PROD=myosin IC /DB_XREF=gi:4826843 /UG=Hs.82251 myosin IC /FL=gb:NM_004998.1 gb:U14391.1
NADH dehydrogenase (ubiquinone) Fe-S protein 3, 30kDa (NADH-coenzyme Q reductase)	NDUFS3	0.85	1.06	201740_at	gb:NM_004551.1 /DEF=Homo sapiens NADH dehydrogenase (ubiquinone) Fe-S protein 3 (30kD) (NADH-coenzyme Q reductase) (NDUFS3), mRNA. /FEA=mRNA /GEN=NDUFS3 /PROD=NADH dehydrogenase (ubiquinone) Fe-S protein 3(30kD) (NADH-coenzyme Q reductase) /DB_XREF=gi:4758787 /UG=Hs.5273 NADH dehydrogenase (ubiquinone) Fe-S protein 3 (30kD) (NADH-coenzyme Q reductase) /FL=gb:BC000617.1 gb:AF067139.1 gb:NM_004551.…
Aminopeptidase puromycin sensitive	NPEPPS	0.85
H1 histone family, member 0	H1F0	0.85	0.924903	33579_i_at	Cluster Incl. Z97630:Human DNA sequence from clone 466N1 on chromosome 22q12-13 Contains H1F0(H1 histone family, member 0) gene, 2-amino-3-ketobutyrate -CoA ligase( nuclear gene encoding mitochondrial protein), GALR3 (galanin receptor) gene, ESTs, GSSs and CpG islands /cds=(25,1131) /gb=Z97630 /gi=4582128 /ug=Hs.158353 /len=1157
inner membrane protein, mitochondrial isoform 2	IMMT	0.85	11.8482	200955_at	gb:NM_006839.1 /DEF=Homo sapiens inner membrane protein, mitochondrial (mitofilin) (IMMT), mRNA. /FEA=mRNA /GEN=IMMT /PROD=inner membrane protein, mitochondrial(mitofilin) /DB_XREF=gi:5803114 /UG=Hs.78504 inner membrane protein, mitochondrial (mitofilin) /FL=gb:L42572.1 gb:BC002412.1 gb:D21094.1 gb:NM_006839.1
septin 6 isoform B	SEPT6b	0.84
serine/threonine kinase receptor associated protein	STRAP	0.84
calpain 2, large subunit	CAPN2	0.84
insulin-like growth factor 2 mRNA binding protein 1	IGF2BP1	0.84
MORF-related gene 15 isoform 1	MORF4L1	0.84
N-methylpurine-DNA glycosylase isoform a	MPG	0.84	1.05404	203686_at	gb:NM_002434.1 /DEF=Homo sapiens N-methylpurine-DNA glycosylase (MPG), mRNA. /FEA=mRNA /GEN=MPG /PROD=N-methylpurine-DNA glycosylase /DB_XREF=gi:4505232 /UG=Hs.79396 N-methylpurine-DNA glycosylase /FL=gb:M74905.1 gb:L10752.1 gb:NM_002434.1
programmed cell death 11	PDCD11	0.84
signal recognition particle 72kDa	SRP72	0.83	1.08904	208803_s_at	gb:AF069765.1 /DEF=Homo sapiens signal recognition particle 72 (SRP72) mRNA, complete cds. /FEA=mRNA /GEN=SRP72 /PROD=signal recognition particle 72 /DB_XREF=gi:3243032 /UG=Hs.237825 signal recognition particle 72kD /FL=gb:AF069765.1 gb:AF077019.1 gb:NM_006947.1
tyrosine 3/tryptophan 5 -monooxygenase activation protein, theta polypeptide	YWHAQ	0.83	0.993032	200693_at	gb:NM_006826.1 /DEF=Homo sapiens tyrosine 3-monooxygenasetryptophan 5-monooxygenase activation protein, theta polypeptide (YWHAQ), mRNA. /FEA=mRNA /GEN=YWHAQ /PROD=tyrosine 3-monooxygenasetryptophan5-monooxygenase activation protein, theta polypeptide /DB_XREF=gi:5803226 /UG=Hs.74405 tyrosine 3-monooxygenasetryptophan 5-monooxygenase activation protein, theta polypeptide /FL=gb:NM_006826.1
DnaJ homolog, subfamily C, member 9	DNAJC9	0.83
eukaryotic translation initiation factor 2, subunit 3 gamma, 52kDa	EIF2S3	0.83	0.759629	205321_at	gb:NM_001415.1 /DEF=Homo sapiens eukaryotic translation initiation factor 2, subunit 3 (gamma, 52kD) (EIF2S3), mRNA. /FEA=mRNA /GEN=EIF2S3 /PROD=eukaryotic translation initiation factor 2,subunit 3 (gamma, 52kD) /DB_XREF=gi:4503506 /UG=Hs.211539 eukaryotic translation initiation factor 2, subunit 3 (gamma, 52kD) /FL=gb:L19161.1 gb:NM_001415.1
G protein-binding protein CRFG	GTPBP4	0.83
lysyl hydroxylase precursor	PLOD1	0.83	1.02	200827_at	gb:NM_000302.1 /DEF=Homo sapiens procollagen-lysine, 2-oxoglutarate 5-dioxygenase (lysine hydroxylase, Ehlers-Danlos syndrome type VI) (PLOD), mRNA. /FEA=mRNA /GEN=PLOD /PROD=procollagen-lysine 5-dioxygenase /DB_XREF=gi:4557836 /UG=Hs.75093 procollagen-lysine, 2-oxoglutarate 5-dioxygenase (lysine hydroxylase, Ehlers-Danlos syndrome type VI) /FL=gb:L06419.1 gb:NM_000302.1
microtubule-associated protein 4 isoform 1	MAP4	0.83	0.11	200836_s_at	gb:NM_002375.1 /DEF=Homo sapiens microtubule-associated protein 4 (MAP4), mRNA. /FEA=mRNA /GEN=MAP4 /PROD=microtubule-associated protein 4 /DB_XREF=gi:4505098 /UG=Hs.239298 microtubule-associated protein 4 /FL=gb:M64571.1 gb:NM_002375.1 gb:U19727.1
NADH dehydrogenase (ubiquinone) 1 alpha subcomplex, 9, 39kDa	NDUFA9	0.83
parafibromin	CDC73	0.83
transferrin receptor	TFRC	0.83	0.993424	207332_s_at	gb:NM_003234.1 /DEF=Homo sapiens transferrin receptor (p90, CD71) (TFRC), mRNA. /FEA=mRNA /GEN=TFRC /PROD=transferrin receptor (p90, CD71) /DB_XREF=gi:4507456 /UG=Hs.77356 transferrin receptor (p90, CD71) /FL=gb:NM_003234.1
translocase of inner mitochondrial membrane 50 homolog	TIMM50	0.82
U3 snoRNP protein 3 homolog	IMP3	0.82
apoptosis antagonizing transcription factor	AATF	0.82
DEAD (Asp-Glu-Ala-Asp) box polypeptide 1	DDX1	0.82	1.02672	201241_at	gb:NM_004939.1 /DEF=Homo sapiens DEADH (Asp-Glu-Ala-AspHis) box polypeptide 1 (DDX1), mRNA. /FEA=mRNA /GEN=DDX1 /PROD=DEADH (Asp-Glu-Ala-AspHis) box polypeptide 1 /DB_XREF=gi:4826685 /UG=Hs.78580 DEADH (Asp-Glu-Ala-AspHis) box polypeptide 1 /FL=gb:X70649.1 gb:NM_004939.1
DNA topoisomerase II, alpha isozyme	TOP2A	0.82
FK506 binding protein 3, 25kDa	FKBP3	0.81	1.13603	218003_s_at	gb:NM_002013.1 /DEF=Homo sapiens FK506-binding protein 3 (25kD) (FKBP3), mRNA. /FEA=mRNA /GEN=FKBP3 /PROD=FK506-binding protein 3 (25kD) /DB_XREF=gi:4503726 /UG=Hs.306024 FK506-binding protein 3 (25kD) /FL=gb:M96256.1 gb:M90820.1 gb:M90309.1 gb:NM_002013.1
NADH dehydrogenase (ubiquinone) 1 beta subcomplex, 9, 22kDa	NDUFB9	0.81
ATP synthase, H+ transporting, mitochondrial F1 complex, alpha subunit precursor	ATP5A1	0.81
casein kinase 1, alpha 1 isoform 2	CSNK1A1	0.81	1.00109	206562_s_at	gb:NM_001892.1 /DEF=Homo sapiens casein kinase 1, alpha 1 (CSNK1A1), mRNA. /FEA=mRNA /GEN=CSNK1A1 /PROD=casein kinase 1, alpha 1 /DB_XREF=gi:4503088 /UG=Hs.283738 casein kinase 1, alpha 1 /FL=gb:NM_001892.1 gb:L37042.1
damage-specific DNA binding protein 1	DDB1	0.81
eukaryotic translation elongation factor 2	EEF2	0.81	1.02511	204102_s_at	gb:NM_001961.1 /DEF=Homo sapiens eukaryotic translation elongation factor 2 (EEF2), mRNA. /FEA=mRNA /GEN=EEF2 /PROD=eukaryotic translation elongation factor 2 /DB_XREF=gi:4503482 /UG=Hs.75309 eukaryotic translation elongation factor 2 /FL=gb:NM_001961.1
heat shock 70kDa protein 8 isoform 1	HSPA8	0.81
signal recognition particle 54kDa	SRP54	0.81	1.08858	203605_at	gb:NM_003136.1 /DEF=Homo sapiens signal recognition particle 54kD (SRP54), mRNA. /FEA=mRNA /GEN=SRP54 /PROD=signal recognition particle 54kD /DB_XREF=gi:4507214 /UG=Hs.49346 signal recognition particle 54kD /FL=gb:U51920.1 gb:BC000652.1 gb:BC003389.1 gb:NM_003136.1
small nuclear ribonucleoprotein 27kDa (U4/U6.U5)	SNRNP27	0.81
translocase of outer mitochondrial membrane 40	TOMM40	0.8
Treacher Collins-Franceschetti syndrome 1 isoform b	TCOF1	0.8	1.06455	202385_s_at	gb:NM_000356.1 /DEF=Homo sapiens Treacher Collins-Franceschetti syndrome 1 (TCOF1), mRNA. /FEA=mRNA /GEN=TCOF1 /PROD=treacle /DB_XREF=gi:4507410 /UG=Hs.301266 Treacher Collins-Franceschetti syndrome 1 /FL=gb:U76366.1 gb:U40847.1 gb:NM_000356.1
cell division cycle 10 isoform 2	SEPT7c	0.8
dynein, cytoplasmic 1, intermediate chain 2	DYNC1I2	0.8
hnRNP-E1	PCBP1	0.8
methionine adenosyltransferase II, alpha	MAT2A	0.8	0.878498	200769_s_at	gb:NM_005911.1 /DEF=Homo sapiens methionine adenosyltransferase II, alpha (MAT2A), mRNA. /FEA=mRNA /GEN=MAT2A /PROD=methionine adenosyltransferase II, alpha /DB_XREF=gi:5174528 /UG=Hs.77502 methionine adenosyltransferase II, alpha /FL=gb:BC001686.1 gb:BC001854.1 gb:NM_005911.1
mutS homolog 6	MSH6	0.8	1.05657	202911_at	gb:NM_000179.1 /DEF=Homo sapiens mutS (E. coli) homolog 6 (MSH6), mRNA. /FEA=mRNA /GEN=MSH6 /PROD=mutS (E. coli) homolog 6 /DB_XREF=gi:4504190 /UG=Hs.3248 mutS (E. coli) homolog 6 /FL=gb:U28946.1 gb:BC004246.1 gb:NM_000179.1 gb:U54777.2
peroxiredoxin 3 isoform a precursor	PRDX3	0.8	0.0106803	201619_at	gb:NM_006793.1 /DEF=Homo sapiens peroxiredoxin 3 (PRDX3), nuclear gene encoding mitochondrial protein, mRNA. /FEA=mRNA /GEN=PRDX3 /PROD=peroxiredoxin 3 /DB_XREF=gi:5802973 /UG=Hs.75454 peroxiredoxin 3 /FL=gb:BC002685.1 gb:NM_006793.1 gb:D49396.1
phosphoglucomutase 1	PGM1	0.8	1.09301	201968_s_at	gb:NM_002633.1 /DEF=Homo sapiens phosphoglucomutase 1 (PGM1), mRNA. /FEA=mRNA /GEN=PGM1 /PROD=phosphoglucomutase 1 /DB_XREF=gi:4505764 /UG=Hs.1869 phosphoglucomutase 1 /FL=gb:BC001756.1 gb:M83088.1 gb:NM_002633.1
proliferating cell nuclear antigen	PCNA	0.8	1.06906	201202_at	gb:NM_002592.1 /DEF=Homo sapiens proliferating cell nuclear antigen (PCNA), mRNA. /FEA=mRNA /GEN=PCNA /PROD=proliferating cell nuclear antigen /DB_XREF=gi:4505640 /UG=Hs.78996 proliferating cell nuclear antigen /FL=gb:BC000491.1 gb:M15796.1 gb:NM_002592.1
RNA polymerase I polypeptide B isoform 1	POLR1B	0.79
VAMP-associated protein B/C	VAPB	0.79	1.07027	202550_s_at	gb:NM_004738.1 /DEF=Homo sapiens VAMP (vesicle-associated membrane protein)-associated protein B and C (VAPB), mRNA. /FEA=mRNA /GEN=VAPB /PROD=VAMP (vesicle-associated membraneprotein)-associated protein B and C /DB_XREF=gi:4759301 /UG=Hs.182625 VAMP (vesicle-associated membrane protein)-associated protein B and C /FL=gb:BC001712.1 gb:AF086628.1 gb:NM_004738.1 gb:AF160212.1
glutamate dehydrogenase 1	GLUD1	0.79	1.05037	200947_s_at	gb:NM_005271.1 /DEF=Homo sapiens glutamate dehydrogenase 1 (GLUD1), mRNA. /FEA=mRNA /GEN=GLUD1 /PROD=glutamate dehydrogenase 1 /DB_XREF=gi:4885280 /UG=Hs.77508 glutamate dehydrogenase 1 /FL=gb:J03248.1 gb:M37154.1 gb:M20867.1 gb:NM_005271.1
GTPase Rab14	RAB14	0.79	0.97	200927_s_at	Consensus includes gb:AA919115 /FEA=EST /DB_XREF=gi:3059005 /DB_XREF=est:ol85g11.s1 /CLONE=IMAGE:1536452 /UG=Hs.5807 GTPase Rab14 /FL=gb:AF152463.1 gb:AF203689.1 gb:AL162081.1 gb:NM_016322.1
nascent polypeptide-associated complex alpha subunit isoform b	NACA	0.79	1.04091	200735_x_at	gb:NM_005594.1 /DEF=Homo sapiens nascent-polypeptide-associated complex alpha polypeptide (NACA), mRNA. /FEA=mRNA /GEN=NACA /PROD=nascent-polypeptide-associated complex alphapolypeptide /DB_XREF=gi:5031930 /UG=Hs.32916 nascent-polypeptide-associated complex alpha polypeptide /FL=gb:AF054187.1 gb:NM_005594.1
RAB7, member RAS oncogene family	RAB7A	0.78
retinoblastoma binding protein 7	RBBP7	0.78	0.989146	201092_at	gb:NM_002893.2 /DEF=Homo sapiens retinoblastoma-binding protein 7 (RBBP7), mRNA. /FEA=mRNA /GEN=RBBP7 /PROD=retinoblastoma-binding protein 7 /DB_XREF=gi:13259504 /UG=Hs.31314 retinoblastoma-binding protein 7 /FL=gb:U35143.1 gb:NM_002893.2
calnexin precursor	CANX	0.78
cytoplasmic dynein 1 heavy chain 1	DYNC1H1	0.78
developmentally regulated GTP binding protein 1	DRG1	0.78	10.29	202810_at	gb:NM_004147.1 /DEF=Homo sapiens developmentally regulated GTP-binding protein 1 (DRG1), mRNA. /FEA=mRNA /GEN=DRG1 /PROD=developmentally regulated GTP-binding protein 1 /DB_XREF=gi:4758795 /UG=Hs.115242 developmentally regulated GTP-binding protein 1 /FL=gb:AF078103.1 gb:NM_004147.1
ERO1-like	ERO1L	0.78	0.959492	218498_s_at	gb:NM_014584.1 /DEF=Homo sapiens ERO1 (S. cerevisiae)-like (ERO1L), mRNA. /FEA=mRNA /GEN=ERO1L /PROD=ERO1 (S. cerevisiae)-like /DB_XREF=gi:7657068 /UG=Hs.25740 ERO1 (S. cerevisiae)-like /FL=gb:AF081886.1 gb:NM_014584.1
meiotic recombination 11 homolog A isoform 1	MRE11A	0.78	0.9981	205395_s_at	gb:NM_005590.1 /DEF=Homo sapiens meiotic recombination (S. cerevisiae) 11 homolog A (MRE11A), mRNA. /FEA=mRNA /GEN=MRE11A /PROD=meiotic recombination (S. cerevisiae) 11 homologA /DB_XREF=gi:5031920 /UG=Hs.20555 meiotic recombination (S. cerevisiae) 11 homolog A /FL=gb:U37359.1 gb:NM_005590.1
protein kinase C substrate 80K-H isoform 1	PRKCSH	0.78	0.979559	200707_at	gb:NM_002743.1 /DEF=Homo sapiens protein kinase C substrate 80K-H (PRKCSH), mRNA. /FEA=mRNA /GEN=PRKCSH /PROD=protein kinase C substrate 80K-H /DB_XREF=gi:4506076 /UG=Hs.1432 protein kinase C substrate 80K-H /FL=gb:J03075.1 gb:NM_002743.1 gb:AF144075.1
vacuolar protein sorting 35	VPS35	0.78	0.98873	217727_x_at	gb:NM_018206.1 /DEF=Homo sapiens vacuolar protein sorting 35 (yeast homolog) (VPS35), mRNA. /FEA=mRNA /GEN=VPS35 /PROD=vacuolar protein sorting 35 (yeast homolog) /DB_XREF=gi:8922645 /UG=Hs.264190 vacuolar protein sorting 35 (yeast homolog) /FL=gb:AF186382.1 gb:AL136888.1 gb:BC002414.1 gb:AF191298.2 gb:NM_018206.1 gb:AF175265.1 gb:AF183418.1
vimentin	VIM	0.76	0.995851	201426_s_at	Consensus includes gb:AI922599 /FEA=EST /DB_XREF=gi:5658563 /DB_XREF=est:wm90b11.x1 /CLONE=IMAGE:2443197 /UG=Hs.297753 vimentin /FL=gb:BC000163.2 gb:NM_003380.1
voltage-dependent anion channel 1	VDAC1	0.76	1.01	217140_s_at	Consensus includes gb:AJ002428 /DEF=Homo sapiens VDAC1 pseudogene /FEA=CDS /DB_XREF=gi:3183956 /UG=Hs.201553 voltage-dependent anion channel 1 pseudogene
coiled-coil-helix-coiled-coil-helix domain containing 3	CHCHD3	0.76
histone cluster 1, H1d	HIST1H1D	0.75
septin 2	SEPT2_	0.75
annexin 5	ANXA5	0.75	0.980978	200782_at	gb:NM_001154.2 /DEF=Homo sapiens annexin A5 (ANXA5), mRNA. /FEA=mRNA /GEN=ANXA5 /PROD=annexin V /DB_XREF=gi:4809273 /UG=Hs.300711 annexin A5 /FL=gb:BC001429.1 gb:BC004993.1 gb:M18366.1 gb:J03745.1 gb:M21731.1 gb:M19384.1 gb:D00172.1 gb:NM_001154.2
ATP synthase, H+ transporting, mitochondrial F1 complex, beta subunit precursor	ATP5B	0.75	1.05074	201322_at	gb:NM_001686.1 /DEF=Homo sapiens ATP synthase, H+ transporting, mitochondrial F1 complex, beta polypeptide (ATP5B), nuclear gene encoding mitochondrial protein, mRNA. /FEA=mRNA /GEN=ATP5B /PROD=ATP synthase, H+ transporting, mitochondrial F1complex, beta polypeptide /DB_XREF=gi:4502294 /UG=Hs.25 ATP synthase, H+ transporting, mitochondrial F1 complex, beta polypeptide /FL=gb:D00022.1 gb:NM_001686…
ATPase family, AAA domain containing 3A	ATAD3A	0.75
colonic and hepatic tumor over-expressed protein isoform a	CKAP5	0.75
protein phosphatase 1, catalytic subunit, alpha isoform 1	PPP1CA	0.75	1.00704	200846_s_at	gb:NM_002708.1 /DEF=Homo sapiens protein phosphatase 1, catalytic subunit, alpha isoform (PPP1CA), mRNA. /FEA=mRNA /GEN=PPP1CA /PROD=protein phosphatase 1, catalytic subunit, alphaisoform /DB_XREF=gi:4506002 /UG=Hs.183994 protein phosphatase 1, catalytic subunit, alpha isoform /FL=gb:BC001888.1 gb:BC004482.1 gb:M63960.1 gb:NM_002708.1
signal recognition particle receptor	SRPR	0.75	1.00088	200918_s_at	gb:NM_003139.1 /DEF=Homo sapiens signal recognition particle receptor (docking protein) (SRPR), mRNA. /FEA=mRNA /GEN=SRPR /PROD=signal recognition particle receptor (dockingprotein) /DB_XREF=gi:4507222 /UG=Hs.75730 signal recognition particle receptor (docking protein) /FL=gb:BC001162.1 gb:NM_003139.1
ubiquinol-cytochrome c reductase core protein I	UQCRC1	0.74	1.04541	201903_at	gb:NM_003365.1 /DEF=Homo sapiens ubiquinol-cytochrome c reductase core protein I (UQCRC1), mRNA. /FEA=mRNA /GEN=UQCRC1 /PROD=ubiquinol-cytochrome c reductase core protein I /DB_XREF=gi:4507840 /UG=Hs.119251 ubiquinol-cytochrome c reductase core protein I /FL=gb:L16842.1 gb:NM_003365.1 gb:D26485.1
voltage-dependent anion channel 2	VDAC2	0.74
archain isoform 1	ARCN1	0.74	0.094197	201176_s_at	gb:NM_001655.2 /DEF=Homo sapiens archain 1 (ARCN1), mRNA. /FEA=mRNA /GEN=ARCN1 /PROD=archain /DB_XREF=gi:11863153 /UG=Hs.33642 archain 1 /FL=gb:NM_001655.2
homeobox prox 1	C14orf166	0.74
NADH dehydrogenase (ubiquinone) flavoprotein 2, 24kDa	NDUFV2	0.73	1.04662	202941_at	gb:NM_021074.1 /DEF=Homo sapiens NADH dehydrogenase (ubiquinone) flavoprotein 2 (24kD) (NDUFV2), mRNA. /FEA=mRNA /GEN=NDUFV2 /PROD=NADH dehydrogenase (ubiquinone) flavoprotein 2(24kD) /DB_XREF=gi:10835024 /UG=Hs.51299 NADH dehydrogenase (ubiquinone) flavoprotein 2 (24kD) /FL=gb:NM_021074.1 gb:BC001632.1 gb:M22538.1
necdin-like 2	NDNL2	0.73
calponin 3	CNN3	0.73	0.0887617	216410_at	Consensus includes gb:AL137181 /DEF=Human DNA sequence from clone RP1-23O21 on chromosome 6. Contains an acidic calponin 3 (CNN3) pseudogene, STSs and GSSs /FEA=CDS /DB_XREF=gi:8894200 /UG=Hs.287763 Human DNA sequence from clone RP1-23O21 on chromosome 6. Contains an acidic calponin 3 (CNN3) pseudogene, STSs and GSSs
coatomer protein complex, subunit alpha isoform 1	COPA	0.73	1.01174	208684_at	gb:U24105.1 /DEF=Homo sapiens coatomer protein (COPA) mRNA, complete cds. /FEA=mRNA /GEN=COPA /PROD=coatomer protein /DB_XREF=gi:1638873 /UG=Hs.75887 coatomer protein complex, subunit alpha /FL=gb:U24105.1 gb:NM_004371.2
eukaryotic translation initiation factor 3 subunit 6 interacting protein	EIF3L	0.73
GDP dissociation inhibitor 2 isoform 1	GDI2	0.73	0.978293	200009_at	gb:NM_001494.2 /DEF=Homo sapiens GDP dissociation inhibitor 2 (GDI2), mRNA. /FEA=mRNA /GEN=GDI2 /PROD=GDP dissociation inhibitor 2 /DB_XREF=gi:6598322 /UG=Hs.56845 GDP dissociation inhibitor 2 /FL=gb:BC005145.1 gb:D13988.1 gb:NM_001494.2
hypothetical protein LOC51493	C22orf28	0.73
importin 7	IPO7	0.73		212102_s_at	Consensus includes gb:AK002111.1 /DEF=Homo sapiens cDNA FLJ11249 fis, clone PLACE1008790, highly similar to Homo sapiens importin alpha 7 subunit mRNA. /FEA=mRNA /DB_XREF=gi:7023792 /UG=Hs.301553 karyopherin alpha 6 (importin alpha 7) /FL=gb:AF060543.1 gb:NM_012316.1
L-lactate dehydrogenase A isoform 1	LDHA	0.73	0.987073	200650_s_at	gb:NM_005566.1 /DEF=Homo sapiens lactate dehydrogenase A (LDHA), mRNA. /FEA=mRNA /GEN=LDHA /PROD=LDHA /DB_XREF=gi:5031856 /UG=Hs.2795 lactate dehydrogenase A /FL=gb:BC001829.1 gb:NM_005566.1
solute carrier family 25 member 3 isoform b precursor	SLC25A3	0.73	0.104372	200030_s_at	gb:NM_002635.1 /DEF=Homo sapiens solute carrier family 25 (mitochondrial carrier; phosphate carrier), member 3 (SLC25A3), nuclear gene encoding mitochondrial protein, transcript variant 1b, mRNA. /FEA=mRNA /GEN=SLC25A3 /PROD=phosphate carrier precursor isoform 1b /DB_XREF=gi:4505774 /UG=Hs.78713 solute carrier family 25 (mitochondrial carrier; phosphate carrier), member 3 /FL=gb:BC000998.1 gb:BC0…
thyroid hormone receptor associated protein 3, isoform CRA_a	THRAP3	0.72
tripeptidyl peptidase II	TPP2	0.72	1.05921	203375_s_at	gb:NM_003291.1 /DEF=Homo sapiens tripeptidyl peptidase II (TPP2), mRNA. /FEA=mRNA /GEN=TPP2 /PROD=tripeptidyl peptidase II /DB_XREF=gi:4507656 /UG=Hs.1117 tripeptidyl peptidase II /FL=gb:M73047.1 gb:NM_003291.1
keratin 18	KRT18	0.72	0.94	216808_at	Consensus includes gb:AL354915 /DEF=Human DNA sequence from clone RP11-392A19 on chromosome 13. Contains ESTs, STSs and GSSs. Contains a novel pseudogene and a KRT18 (keratin type 1 cytoskeletal 18, cytokeratin 18) pseudogene /FEA=CDS_2 /DB_XREF=gi:10129445 /UG=Hs.307121 Human DNA sequence from clone RP11-392A19 on chromosome 13. Contains ESTs, STSs and GSSs. Contains a novel pseudogene and a KRT…
radixin	RDX	0.72	0.961919	204969_s_at	gb:NM_002906.1 /DEF=Homo sapiens radixin (RDX), mRNA. /FEA=mRNA /GEN=RDX /PROD=radixin /DB_XREF=gi:4506466 /UG=Hs.250613 radixin /FL=gb:L02320.1 gb:NM_002906.1
solute carrier family 25, member 13 (citrin)	SLC25A13	0.71	0.11531	203775_at	gb:NM_014251.1 /DEF=Homo sapiens solute carrier family 25, member 13 (citrin) (SLC25A13), mRNA. /FEA=mRNA /GEN=SLC25A13 /PROD=solute carrier family 25, member 13 (citrin) /DB_XREF=gi:7657580 /UG=Hs.9599 solute carrier family 25, member 13 (citrin) /FL=gb:AF118838.1 gb:NM_014251.1
ubiquinol-cytochrome c reductase core protein II	UQCRC2	0.71	1.04809	200883_at	gb:NM_003366.1 /DEF=Homo sapiens ubiquinol-cytochrome c reductase core protein II (UQCRC2), mRNA. /FEA=mRNA /GEN=UQCRC2 /PROD=ubiquinol-cytochrome c reductase core proteinII /DB_XREF=gi:4507842 /UG=Hs.173554 ubiquinol-cytochrome c reductase core protein II /FL=gb:BC000484.1 gb:BC003136.1 gb:J04973.1 gb:NM_003366.1
glycosyltransferase 25 domain containing 1	GLT25D1	0.71
heterogeneous nuclear ribonucleoprotein A2/B1 isoform B1	HNRNPA2B1	0.71
mutS homolog 2	MSH2	0.71	0.923303	209421_at	gb:U04045.1 /DEF=Human (hMSH2) mRNA, complete cds. /FEA=mRNA /GEN=hMSH2 /DB_XREF=gi:432997 /UG=Hs.78934 mutS (E. coli) homolog 2 (colon cancer, nonpolyposis type 1) /FL=gb:L47583.1 gb:L47582.1 gb:L47581.1 gb:U04045.1 gb:U03911.1 gb:NM_000251.1
PRKC, apoptosis, WT1, regulator	PAWR	0.71	1.00801	204005_s_at	gb:NM_002583.1 /DEF=Homo sapiens PRKC, apoptosis, WT1, regulator (PAWR), mRNA. /FEA=mRNA /GEN=PAWR /PROD=apoptosis response protein /DB_XREF=gi:4505612 /UG=Hs.176090 PRKC, apoptosis, WT1, regulator /FL=gb:U63809.1 gb:NM_002583.1
resistance to inhibitors of cholinesterase 8 homolog A	RIC8A	0.71
SEC23-related protein A	SEC23A	0.71	0.801131	204344_s_at	gb:NM_006364.1 /DEF=Homo sapiens Sec23 (S. cerevisiae) homolog A (SEC23A), mRNA. /FEA=mRNA /GEN=SEC23A /PROD=Sec23 (S. cerevisiae) homolog A /DB_XREF=gi:5454041 /UG=Hs.272927 Sec23 (S. cerevisiae) homolog A /FL=gb:NM_006364.1
tyrosine 3/tryptophan 5 -monooxygenase activation protein, zeta polypeptide	YWHAZ	0.7	0.95	200640_at	gb:NM_003406.1 /DEF=Homo sapiens tyrosine 3-monooxygenasetryptophan 5-monooxygenase activation protein, zeta polypeptide (YWHAZ), mRNA. /FEA=mRNA /GEN=YWHAZ /PROD=tyrosine 3-monooxygenasetryptophan5-monooxygenase activation protein, zeta polypeptide /DB_XREF=gi:4507952 /UG=Hs.75103 tyrosine 3-monooxygenasetryptophan 5-monooxygenase activation protein, zeta polypeptide /FL=gb:BC003623.1 gb:M86400.…
Ubiquinol-cytochrome c reductase, Rieske iron-sulfur polypeptide 1	UQCRFS1	0.7
adenylosuccinate lyase isoform a	ADSL	0.7	0.94	215292_s_at	Consensus includes gb:AL022238 /DEF=Human DNA sequence from clone RP5-1042K10 on chromosome 22q13.1-13.2 Contains the ADSL gene for Adenylosuccinate lyase (EC 4.3.2.2, Adenylosuccinase, ASL) and 4 novel genes (one with probable rabGAP domains and Src homology domain 3). Contains EST... /FEA=mRNA_1 /DB_XREF=gi:4176442 /UG=Hs.134751 Human DNA sequence from clone RP5-1042K10 on chromosome 22q13.1-13…
ephrin receptor EphA2	EPHA2	0.7	0.983349	203499_at	gb:NM_004431.1 /DEF=Homo sapiens EphA2 (EPHA2), mRNA. /FEA=mRNA /GEN=EPHA2 /PROD=EphA2 /DB_XREF=gi:4758277 /UG=Hs.171596 EphA2 /FL=gb:M59371.1 gb:NM_004431.1
mitochondrial carrier homolog 2	MTCH2	0.7	0.985734	217772_s_at	gb:NM_014342.1 /DEF=Homo sapiens mitochondrial carrier homolog 2 (MTCH2), nuclear gene encoding mitochondrial protein, mRNA. /FEA=mRNA /GEN=MTCH2 /PROD=mitochondrial carrier homolog 2 /DB_XREF=gi:7657346 /UG=Hs.279609 mitochondrial carrier homolog 2 /FL=gb:BC000875.1 gb:AF085361.1 gb:AF176008.1 gb:NM_014342.1
caldesmon 1 isoform 2	CALD1	0.69	0.0704501	201617_x_at	gb:NM_004342.2 /DEF=Homo sapiens caldesmon 1 (CALD1), mRNA. /FEA=mRNA /GEN=CALD1 /PROD=caldesmon 1 /DB_XREF=gi:11091984 /UG=Hs.325474 caldesmon 1 /FL=gb:NM_004342.2 gb:M64110.1
eukaryotic translation initiation factor 4A isoform 1	EIF4A1	0.69	0.984375	201530_x_at	gb:NM_001416.1 /DEF=Homo sapiens eukaryotic translation initiation factor 4A, isoform 1 (EIF4A1), mRNA. /FEA=mRNA /GEN=EIF4A1 /PROD=eukaryotic translation initiation factor 4A,isoform 1 /DB_XREF=gi:4503528 /UG=Hs.129673 eukaryotic translation initiation factor 4A, isoform 1 /FL=gb:NM_001416.1
eukaryotic translation initiation factor 5	EIF5	0.69	0.937032	208290_s_at	gb:NM_001969.1 /DEF=Homo sapiens eukaryotic translation initiation factor 5 (EIF5), mRNA. /FEA=mRNA /GEN=EIF5 /PROD=eukaryotic translation initiation factor 5 /DB_XREF=gi:4503542 /UG=Hs.286236 eukaryotic translation initiation factor 5 /FL=gb:U49436.1 gb:NM_001969.1
NADH dehydrogenase (ubiquinone) 1 beta subcomplex, 10, 22kDa	NDUFB10	0.69
nurim	NRM	0.69
prolyl 4-hydroxylase, beta subunit precursor	P4HB	0.69	0.991514	200654_at	gb:J02783.1 /DEF=Human thyroid hormone binding protein (p55) mRNA, complete cds. /FEA=mRNA /GEN=P4HB /DB_XREF=gi:339646 /UG=Hs.75655 procollagen-proline, 2-oxoglutarate 4-dioxygenase (proline 4-hydroxylase), beta polypeptide (protein disulfide isomerase; thyroid hormone binding protein p55) /FL=gb:J02783.1 gb:NM_000918.1
AFG3 ATPase family gene 3-like 2	AFG3L2	0.68	1.11953	202486_at	gb:NM_006796.1 /DEF=Homo sapiens AFG3 (ATPase family gene 3, yeast)-like 2 (AFG3L2), nuclear gene encoding mitochondrial protein, mRNA. /FEA=mRNA /GEN=AFG3L2 /PROD=AFG3-like 2 /DB_XREF=gi:5802969 /UG=Hs.29385 AFG3 (ATPase family gene 3, yeast)-like 2 /FL=gb:NM_006796.1
cytochrome c oxidase subunit II	COX2	0.68
general transcription factor IIF, polypeptide 2, 30kDa	GTF2F2	0.68
heat shock 70kD protein binding protein	ST13	0.68	0.995299	207040_s_at	gb:NM_003932.1 /DEF=Homo sapiens suppression of tumorigenicity 13 (colon carcinoma) (Hsp70-interacting protein) (ST13), mRNA. /FEA=mRNA /GEN=ST13 /PROD=progesterone receptor-associated p48 protein /DB_XREF=gi:4505562 /UG=Hs.119222 suppression of tumorigenicity 13 (colon carcinoma) (Hsp70-interacting protein) /FL=gb:NM_003932.1 gb:U28918.1
heterogeneous nuclear ribonucleoprotein U-like 2	HNRNPUL2	0.68
kinesin heavy chain member 2 isoform 2	KIF2A	0.68
LIM and SH3 protein 1	LASP1	0.68	0.93	200618_at	gb:NM_006148.1 /DEF=Homo sapiens LIM and SH3 protein 1 (LASP1), mRNA. /FEA=mRNA /GEN=LASP1 /PROD=LIM and SH3 protein 1 /DB_XREF=gi:5453709 /UG=Hs.75080 LIM and SH3 protein 1 /FL=gb:NM_006148.1
mel transforming oncogene	RAB8A	0.68
peptidylprolyl isomerase B precursor	PPIB	0.68	1.01	200967_at	gb:NM_000942.1 /DEF=Homo sapiens peptidylprolyl isomerase B (cyclophilin B) (PPIB), mRNA. /FEA=mRNA /GEN=PPIB /PROD=peptidylprolyl isomerase B (cyclophilin B) /DB_XREF=gi:4758949 /UG=Hs.699 peptidylprolyl isomerase B (cyclophilin B) /FL=gb:BC001125.1 gb:M60857.1 gb:M63573.1 gb:NM_000942.1
prohibitin 2	PHB2	0.68
serine hydroxymethyltransferase 1 (soluble) isoform 1	SHMT1	0.68	0.96	209980_s_at	gb:L23928.1 /DEF=Homo sapiens serine hydroxymethyltransferase mRNA, complete cds. /FEA=mRNA /GEN=SHMT; SHMT; SHMT /PROD=serine hydroxymethyltransferase; serine hydroxymethyltransferase; serine hydroxymethyltransferase /DB_XREF=gi:438633 /UG=Hs.8889 serine hydroxymethyltransferase 1 (soluble) /FL=gb:L11931.1 gb:L23928.1 gb:NM_004169.1
signal recognition particle receptor, beta subunit	SRPRB	0.68
leucine rich repeat containing 59	LRRC59	0.67
PHD finger protein 6 isoform 1	PHF6	0.67
protein disulfide-isomerase A3 precursor	PDIA3	0.67
signal recognition particle 68kDa	SRP68	0.67
tight junction protein 2 (zona occludens 2) isoform 1	TJP2	0.67	0.96	202085_at	gb:NM_004817.1 /DEF=Homo sapiens tight junction protein 2 (zona occludens 2) (TJP2), mRNA. /FEA=mRNA /GEN=TJP2 /PROD=tight junction protein 2 (zona occludens 2) /DB_XREF=gi:4759341 /UG=Hs.75608 tight junction protein 2 (zona occludens 2) /FL=gb:NM_004817.1 gb:L27476.1
tumor protein, translationally-controlled 1	TPT1	0.67	1.05	220865_s_at	gb:NM_014317.2 /DEF=Homo sapiens trans-prenyltransferase (TPT), mRNA. /FEA=mRNA /GEN=TPT /PROD=trans-prenyltransferase /DB_XREF=gi:11863164 /UG=Hs.279865 trans-prenyltransferase /FL=gb:NM_014317.2 gb:AF118395.1
vinculin isoform VCL	VCL	0.67	0.09	200931_s_at	gb:NM_014000.1 /DEF=Homo sapiens vinculin (VCL), transcript variant meta-VCL, mRNA. /FEA=mRNA /GEN=VCL /PROD=VCL isoform meta-VCL /DB_XREF=gi:7669549 /UG=Hs.75350 vinculin /FL=gb:NM_014000.1
calpain 1, large subunit	CAPN1	0.66	1.02	200752_s_at	gb:NM_005186.2 /DEF=Homo sapiens calpain 1, (muI) large subunit (CAPN1), mRNA. /FEA=mRNA /GEN=CAPN1 /PROD=calpain 1, large subunit /DB_XREF=gi:12408655 /UG=Hs.2575 calpain 1, (muI) large subunit /FL=gb:NM_005186.2
CD44 antigen isoform 1 precursor	CD44	0.66	0.83	210916_s_at	gb:AF098641.1 /DEF=Homo sapiens CD44 isoform RC (CD44) mRNA, complete cds. /FEA=mRNA /GEN=CD44 /PROD=CD44 isoform RC /DB_XREF=gi:3832517 /UG=Hs.306278 Homo sapiens CD44 isoform RC (CD44) mRNA, complete cds /FL=gb:AF098641.1
coatomer protein complex, subunit beta 1	COPB1	0.66	0.95	201359_at	gb:NM_016451.1 /DEF=Homo sapiens coatomer protein complex, subunit beta (COPB), mRNA. /FEA=mRNA /GEN=COPB /PROD=coatomer protein complex, subunit beta /DB_XREF=gi:7705368 /UG=Hs.3059 coatomer protein complex, subunit beta /FL=gb:AF084457.1 gb:AL136593.1 gb:NM_016451.1
emerin	EMD	0.66
mannosidase, alpha, class 2A, member 1	MAN2A1	0.66	0.95	205105_at	gb:NM_002372.1 /DEF=Homo sapiens mannosidase, alpha, class 2A, member 1 (MAN2A1), mRNA. /FEA=mRNA /GEN=MAN2A1 /PROD=mannosidase, alpha, class 2A, member 1 /DB_XREF=gi:4758697 /UG=Hs.32965 mannosidase, alpha, class 2A, member 1 /FL=gb:U31520.1 gb:NM_002372.1 gb:D63998.1
solute carrier family 25 (mitochondrial carrier	SLC25A1	0.66
mitochondrial import receptor Tom22	TOMM22	0.65
solute carrier family 1 member 5 isoform 1	SLC1A5	0.65	1.04	208916_at	gb:AF105230.1 /DEF=Homo sapiens neutral amino acid transporter (SLC1A5) mRNA, complete cds. /FEA=mRNA /GEN=SLC1A5 /PROD=neutral amino acid transporter /DB_XREF=gi:4191561 /UG=Hs.183556 solute carrier family 1 (neutral amino acid transporter), member 5 /FL=gb:BC000062.1 gb:U53347.1 gb:AF102826.1 gb:AF105230.1 gb:AF105423.1 gb:NM_005628.1
ubiquitin-activating enzyme E1	UBA1	0.65
actin-like 6A isoform 1	ACTL6A	0.64
coronin, actin binding protein, 1B	CORO1B	0.64
epsilon subunit of coatomer protein complex isoform a	COPE	0.64	10.2	201264_at	gb:NM_007263.1 /DEF=Homo sapiens coatomer protein complex, subunit epsilon (COPE), mRNA. /FEA=mRNA /GEN=COPE /PROD=coatomer protein complex, subunit epsilon /DB_XREF=gi:6005734 /UG=Hs.10326 coatomer protein complex, subunit epsilon /FL=gb:AL136928.1 gb:BC003155.1 gb:NM_007263.1
IQ motif containing GTPase activating protein 1	IQGAP1	0.64	0.98	200791_s_at	gb:NM_003870.1 /DEF=Homo sapiens IQ motif containing GTPase activating protein 1 (IQGAP1), mRNA. /FEA=mRNA /GEN=IQGAP1 /PROD=IQ motif containing GTPase activating protein 1 /DB_XREF=gi:4506786 /UG=Hs.1742 IQ motif containing GTPase activating protein 1 /FL=gb:NM_003870.1 gb:L33075.1
prohibitin	PHB	0.64	1.08	200659_s_at	gb:NM_002634.2 /DEF=Homo sapiens prohibitin (PHB), mRNA. /FEA=mRNA /GEN=PHB /PROD=prohibitin /DB_XREF=gi:6031190 /UG=Hs.75323 prohibitin /FL=gb:NM_002634.2
ribophorin I precursor	RPN1	0.64	1.01	201011_at	gb:NM_002950.1 /DEF=Homo sapiens ribophorin I (RPN1), mRNA. /FEA=mRNA /GEN=RPN1 /PROD=ribophorin I /DB_XREF=gi:4506674 /UG=Hs.2280 ribophorin I /FL=gb:NM_002950.1
septin 9 isoform c	SEPT9c	0.64
acyl-Coenzyme A dehydrogenase family, member 9	ACAD9	0.63
adaptor-related protein complex 2, beta 1 subunit isoform b	AP2B1	0.63	1.01	200612_s_at	gb:NM_001282.1 /DEF=Homo sapiens adaptor-related protein complex 2, beta 1 subunit (AP2B1), mRNA. /FEA=mRNA /GEN=AP2B1 /PROD=adaptor-related protein complex 2, beta 1subunit /DB_XREF=gi:4557468 /UG=Hs.74626 adaptor-related protein complex 2, beta 1 subunit /FL=gb:M34175.1 gb:NM_001282.1
flap structure-specific endonuclease 1	FEN1	0.63	0.93	204768_s_at	gb:NM_004111.3 /DEF=Homo sapiens flap structure-specific endonuclease 1 (FEN1), mRNA. /FEA=mRNA /GEN=FEN1 /PROD=flap structure-specific endonuclease 1 /DB_XREF=gi:6325465 /UG=Hs.4756 flap structure-specific endonuclease 1 /FL=gb:BC000323.1 gb:NM_004111.3
unnamed protein product	CHID1	0.63
voltage-dependent anion channel 3 isoform b	VDAC3	0.63
ribosome binding protein 1	RRBP1	0.62	0.97	201206_s_at	gb:NM_004587.1 /DEF=Homo sapiens ribosome binding protein 1 (dog 180kD homolog) (RRBP1), mRNA. /FEA=mRNA /GEN=RRBP1 /PROD=ribosome binding protein 1 /DB_XREF=gi:4759055 /UG=Hs.98614 ribosome binding protein 1 (dog 180kD homolog) /FL=gb:AF006751.1 gb:NM_004587.1
ATPase, Ca++ transporting, slow twitch 2 isoform 1	ATP2A2	0.61
dolichyl-diphosphooligosaccharide-protein glycosyltransferase precursor	DDOST	0.61
eukaryotic translation elongation factor 1 alpha 2	EEF1A2	0.61	1	204540_at	gb:NM_001958.1 /DEF=Homo sapiens eukaryotic translation elongation factor 1 alpha 2 (EEF1A2), mRNA. /FEA=mRNA /GEN=EEF1A2 /PROD=eukaryotic translation elongation factor 1 alpha2 /DB_XREF=gi:4503474 /UG=Hs.2642 eukaryotic translation elongation factor 1 alpha 2 /FL=gb:BC000432.1 gb:NM_001958.1
GNAS complex locus GNASL	GNAS	0.61	1.03	200780_x_at	gb:NM_000516.2 /DEF=Homo sapiens guanine nucleotide binding protein (G protein), alpha stimulating activity polypeptide 1 (GNAS1), mRNA. /FEA=mRNA /GEN=GNAS1 /PROD=guanine nucleotide binding protein (G protein),alpha stimulating activity polypeptide 1 /DB_XREF=gi:8659565 /UG=Hs.273385 guanine nucleotide binding protein (G protein), alpha stimulating activity polypeptide 1 /FL=gb:BC002722.1 gb:AF0…
malectin	MLEC	0.61
myosin, heavy polypeptide 10, non-muscle	MYH10	0.61	1.02	212372_at	Consensus includes gb:AK026977.1 /DEF=Homo sapiens cDNA: FLJ23324 fis, clone HEP12482, highly similar to HUMMYOHCB Human nonmuscle myosin heavy chain-B (MYH10) mRNA. /FEA=mRNA /DB_XREF=gi:10439970 /UG=Hs.296842 Homo sapiens, clone IMAGE:3357927, mRNA, partial cds
casein kinase 2, alpha prime polypeptide	CSNK2A2	0.59	1.01	203575_at	gb:NM_001896.1 /DEF=Homo sapiens casein kinase 2, alpha prime polypeptide (CSNK2A2), mRNA. /FEA=mRNA /GEN=CSNK2A2 /PROD=casein kinase 2, alpha prime polypeptide /DB_XREF=gi:4503096 /UG=Hs.82201 casein kinase 2, alpha prime polypeptide /FL=gb:M55268.1 gb:NM_001896.1
eukaryotic translation initiation factor 3, subunit 1 alpha, 35kDa	EIF3J	0.59
guanine nucleotide-binding protein, beta-4 subunit	GNB4	0.59
tubulin, gamma 2	TUBG2	0.59	1.02	203894_at	gb:NM_016437.1 /DEF=Homo sapiens tubulin, gamma 2 (TUBG2), mRNA. /FEA=mRNA /GEN=TUBG2 /PROD=tubulin, gamma 2 /DB_XREF=gi:7706750 /UG=Hs.279669 tubulin, gamma 2 /FL=gb:AF225971.1 gb:NM_016437.1
vesicle-associated membrane protein-associated protein A isoform 1	VAPA	0.59
ezrin	EZR	0.58	0.72	208621_s_at	Consensus includes gb:BF663141 /FEA=EST /DB_XREF=gi:11937036 /DB_XREF=est:602145063F1 /CLONE=IMAGE:4308686 /UG=Hs.155191 villin 2 (ezrin) /FL=gb:J05021.1 gb:AL162086.1 gb:NM_003379.2
glutathione transferase	GSTP1	0.58	0.94	200824_at	gb:NM_000852.2 /DEF=Homo sapiens glutathione S-transferase pi (GSTP1), mRNA. /FEA=mRNA /GEN=GSTP1 /PROD=glutathione transferase /DB_XREF=gi:6552334 /UG=Hs.226795 glutathione S-transferase pi /FL=gb:U62589.1 gb:U30897.1 gb:NM_000852.2
centromere protein B	CENPB	0.57	1.02	212437_at	Consensus includes gb:AL109804 /DEF=Human DNA sequence from clone RP5-1009E24 on chromosome 20 Contains a novel gene encoding two isoforms similar to mouse sialoadhesin (a macrophage sialic acid binding receptor), a novel gene similar to KIAA0417, the CENPB gene (centromere protein ... /FEA=mRNA_8 /DB_XREF=gi:11121192 /UG=Hs.85004 centromere protein B (80kD)
coronin, actin binding protein, 1C isoform 1	CORO1C	0.57	9	221676_s_at	gb:BC002342.1 /DEF=Homo sapiens, coronin, actin-binding protein, 1C, clone MGC:8518, mRNA, complete cds. /FEA=mRNA /PROD=coronin, actin-binding protein, 1C /DB_XREF=gi:12803080 /UG=Hs.17377 coronin, actin-binding protein, 1C /FL=gb:BC002342.1
cullin 4B isoform 1	CUL4B	0.57	1.05	202214_s_at	gb:NM_003588.1 /DEF=Homo sapiens cullin 4B (CUL4B), mRNA. /FEA=mRNA /GEN=CUL4B /PROD=cullin 4B /DB_XREF=gi:13270466 /UG=Hs.155976 cullin 4B /FL=gb:NM_003588.1 gb:AB014595.1
eukaryotic translation initiation factor 2 beta	EIF2S2	0.57
nuclear mitotic apparatus protein 1	NUMA1	0.57	10.26	200747_s_at	gb:NM_006185.1 /DEF=Homo sapiens nuclear mitotic apparatus protein 1 (NUMA1), mRNA. /FEA=mRNA /GEN=NUMA1 /PROD=nuclear mitotic apparatus protein 1 /DB_XREF=gi:5453819 /UG=Hs.301512 nuclear mitotic apparatus protein 1 /FL=gb:NM_006185.1
transgelin 2	TAGLN2	0.57	0.96	200916_at	gb:NM_003564.1 /DEF=Homo sapiens transgelin 2 (TAGLN2), mRNA. /FEA=mRNA /GEN=TAGLN2 /PROD=transgelin 2 /DB_XREF=gi:4507356 /UG=Hs.75725 transgelin 2 /FL=gb:D21261.1 gb:NM_003564.1
aconitase 1	ACO1	0.56	0.93	207071_s_at	gb:NM_002197.1 /DEF=Homo sapiens aconitase 1, soluble (ACO1), mRNA. /FEA=mRNA /GEN=ACO1 /PROD=aconitase 1 /DB_XREF=gi:8659554 /UG=Hs.154721 aconitase 1, soluble /FL=gb:NM_002197.1
antigen identified by monoclonal antibody Ki-67	MKI67	0.56
beta actin	ACTB	0.56	1	200801_x_at	gb:NM_001101.2 /DEF=Homo sapiens actin, beta (ACTB), mRNA. /FEA=mRNA /GEN=ACTB /PROD=beta actin /DB_XREF=gi:5016088 /UG=Hs.288061 actin, beta /FL=gb:BC001301.1 gb:BC002409.1 gb:BC004251.1 gb:NM_001101.2
importin 5	IPO5	0.56	1.02	202055_at	Consensus includes gb:AA652173 /FEA=EST /DB_XREF=gi:2583825 /DB_XREF=est:ns51f05.s1 /CLONE=IMAGE:1187169 /UG=Hs.169149 karyopherin alpha 1 (importin alpha 5) /FL=gb:BC002374.1 gb:BC003009.1 gb:NM_002264.1
protein kinase C and casein kinase substrate in neurons 2	PACSIN2	0.56	1.03	201651_s_at	gb:NM_007229.1 /DEF=Homo sapiens protein kinase C and casein kinase substrate in neurons 2 (PACSIN2), mRNA. /FEA=mRNA /GEN=PACSIN2 /PROD=protein kinase C and casein kinase substrate inneurons 2 /DB_XREF=gi:6005825 /UG=Hs.18842 protein kinase C and casein kinase substrate in neurons 2 /FL=gb:AF128536.1 gb:NM_007229.1
ribophorin II isoform 1 precursor	RPN2	0.56
sideroflexin 1	SFXN1	0.56
DEAD/H (Asp-Glu-Ala-Asp/His) box polypeptide 3	DDX3X	0.55
PDZ and LIM domain 7 isoform 1	PDLIM7	0.55
Ras-GTPase-activating protein SH3-domain-binding protein	G3BP1	0.55	0.95	201514_s_at	gb:NM_005754.1 /DEF=Homo sapiens Ras-GTPase-activating protein SH3-domain-binding protein (G3BP), mRNA. /FEA=mRNA /GEN=G3BP /PROD=Ras-GTPase-activating protein SH3-domain-bindingprotein /DB_XREF=gi:5031702 /UG=Hs.220689 Ras-GTPase-activating protein SH3-domain-binding protein /FL=gb:U32519.1 gb:NM_005754.1
ribosomal protein S4, X-linked X isoform	RPS4X	0.55	0.89	217019_at	Consensus includes gb:AL137162 /DEF=Human DNA sequence from clone RP5-843L14 on chromosome 20. Contains ESTs, STSs and GSSs. Contains a novel gene and the 5 part of a gene for a novel protein similar to X-linked ribosomal protein 4 (RPS4X) /FEA=CDS /DB_XREF=gi:11190480 /UG=Hs.302114 Human DNA sequence from clone RP5-843L14 on chromosome 20. Contains ESTs, STSs and GSSs. Contains a novel gene and …
septin 8 isoform c	SEPT8c	0.55
SERPINE1 mRNA binding protein 1 isoform 1	SERBP1	0.55
hypothetical protein LOC23196	FAM120A	0.54
integrin alpha 2 precursor	ITGA2	0.54	0.97	205032_at	gb:NM_002203.2 /DEF=Homo sapiens integrin, alpha 2 (CD49B, alpha 2 subunit of VLA-2 receptor) (ITGA2), mRNA. /FEA=mRNA /GEN=ITGA2 /PROD=integrin alpha 2 precursor /DB_XREF=gi:6006008 /UG=Hs.271986 integrin, alpha 2 (CD49B, alpha 2 subunit of VLA-2 receptor) /FL=gb:NM_002203.2
lysosomal-associated membrane protein 1	LAMP1	0.54	0.89	201551_s_at	gb:J03263.1 /DEF=Human lysosome-associated membrane glycoprotein (lamp A) mRNA, complete cds. /FEA=mRNA /GEN=LAMP1 /DB_XREF=gi:187178 /UG=Hs.150101 lysosomal-associated membrane protein 1 /FL=gb:J04182.1 gb:J03263.1 gb:NM_005561.2
moesin	MSN	0.54	0.89	200600_at	gb:NM_002444.1 /DEF=Homo sapiens moesin (MSN), mRNA. /FEA=mRNA /GEN=MSN /PROD=moesin /DB_XREF=gi:4505256 /UG=Hs.170328 moesin /FL=gb:M69066.1 gb:NM_002444.1
pyruvate kinase, muscle isoform M2	PKM2	0.54	9.86	201251_at	gb:NM_002654.1 /DEF=Homo sapiens pyruvate kinase, muscle (PKM2), mRNA. /FEA=mRNA /GEN=PKM2 /PROD=pyruvate kinase, muscle /DB_XREF=gi:4505838 /UG=Hs.198281 pyruvate kinase, muscle /FL=gb:BC000481.1 gb:M23725.1 gb:M26252.1 gb:NM_002654.1
reticulon 4 isoform B	RTN4	0.54
tropomyosin 3 isoform 2	TPM3	0.54
vaccinia related kinase 1	VRK1	0.54	1.1	203856_at	gb:NM_003384.1 /DEF=Homo sapiens vaccinia related kinase 1 (VRK1), mRNA. /FEA=mRNA /GEN=VRK1 /PROD=vaccinia related kinase 1 /DB_XREF=gi:4507902 /UG=Hs.48269 vaccinia related kinase 1 /FL=gb:AB000449.1 gb:NM_003384.1
adaptor-related protein complex 1, mu 1 subunit isoform 2	AP1M1	0.53
annexin A11	ANXA11	0.53	1.1	206200_s_at	gb:NM_001157.1 /DEF=Homo sapiens annexin A11 (ANXA11), mRNA. /FEA=mRNA /GEN=ANXA11 /PROD=annexin XI /DB_XREF=gi:4557316 /UG=Hs.75510 annexin A11 /FL=gb:NM_001157.1 gb:L19605.1
DEAH (Asp-Glu-Ala-His) box polypeptide 29	DHX29	0.53
dihydroxyacetone kinase 2	DAK	0.53
plectin 1 isoform 7	PLEC1	0.53	1	201373_at	gb:NM_000445.1 /DEF=Homo sapiens plectin 1, intermediate filament binding protein, 500kD (PLEC1), mRNA. /FEA=mRNA /GEN=PLEC1 /PROD=plectin 1, intermediate filament bindingprotein, 500kD /DB_XREF=gi:4505876 /UG=Hs.79706 plectin 1, intermediate filament binding protein, 500kD /FL=gb:U53204.1 gb:NM_000445.1
sideroflexin 3	SFXN3	0.53
solute carrier family 25 (mitochondrial carrier, Aralar), member 12	SLC25A12	0.53	1.07	203340_s_at	gb:NM_003705.1 /DEF=Homo sapiens solute carrier family 25 (mitochondrial carrier, Aralar), member 12 (SLC25A12), mRNA. /FEA=mRNA /GEN=SLC25A12 /PROD=solute carrier family 25 (mitochondrial carrier,Aralar), member 12 /DB_XREF=gi:4507006 /UG=Hs.179866 solute carrier family 25 (mitochondrial carrier, Aralar), member 12 /FL=gb:NM_003705.1
UDP-N-acteylglucosamine pyrophosphorylase 1	UAP1	0.53
ribosomal protein L19	RPL19	0.52	0.1	200029_at	gb:NM_000981.1 /DEF=Homo sapiens ribosomal protein L19 (RPL19), mRNA. /FEA=mRNA /GEN=RPL19 /PROD=ribosomal protein L19 /DB_XREF=gi:4506608 /UG=Hs.252723 ribosomal protein L19 /FL=gb:BC000530.1 gb:NM_000981.1
ribosomal protein S7	RPS7	0.52
tetratricopeptide repeat domain 35	TTC35	0.52
tropomyosin 2 (beta) isoform 2	TPM2	0.52	1.09	204083_s_at	gb:NM_003289.1 /DEF=Homo sapiens tropomyosin 2 (beta) (TPM2), mRNA. /FEA=mRNA /GEN=TPM2 /PROD=tropomyosin 2 (beta) /DB_XREF=gi:4507648 /UG=Hs.300772 tropomyosin 2 (beta) /FL=gb:M75165.1 gb:M12125.1 gb:M74817.1 gb:NM_003289.1
EH-domain containing 1	EHD1	0.51	0.98	208112_x_at	gb:NM_006795.1 /DEF=Homo sapiens EH domain containing 1 (EHD1), mRNA. /FEA=mRNA /GEN=EHD1 /PROD=EH domain containing 1 /DB_XREF=gi:5803008 /UG=Hs.155119 EH domain containing 1 /FL=gb:AF099011.1 gb:NM_006795.1
high density lipoprotein binding protein	HDLBP	0.51	10.47	200643_at	gb:NM_005336.1 /DEF=Homo sapiens high density lipoprotein binding protein (vigilin) (HDLBP), mRNA. /FEA=mRNA /GEN=HDLBP /PROD=high density lipoprotein binding protein /DB_XREF=gi:4885408 /UG=Hs.177516 high density lipoprotein binding protein (vigilin) /FL=gb:BC001179.1 gb:M64098.1 gb:NM_005336.1
karyopherin alpha 2	LOC728860	0.51
pyrroline-5-carboxylate synthetase isoform 1	ALDH18A1	0.51
ribosomal protein L7a	RPL7A	0.51	0.97	217740_x_at	gb:NM_000972.1 /DEF=Homo sapiens ribosomal protein L7a (RPL7A), mRNA. /FEA=mRNA /GEN=RPL7A /PROD=ribosomal protein L7a /DB_XREF=gi:4506660 /UG=Hs.99858 ribosomal protein L7a /FL=gb:BC005128.1 gb:M36072.1 gb:NM_000972.1
SEC22 vesicle trafficking protein homolog B	SEC22B	0.51
DEAD (Asp-Glu-Ala-Asp) box polypeptide 24	DDX24	0.5	1.05	200694_s_at	gb:NM_020414.2 /DEF=Homo sapiens DEADH (Asp-Glu-Ala-AspHis) box polypeptide 24 (DDX24), mRNA. /FEA=mRNA /GEN=DDX24 /PROD=DEADH (Asp-Glu-Ala-AspHis) box polypeptide 24 /DB_XREF=gi:13787212 /UG=Hs.155986 DEADH (Asp-Glu-Ala-AspHis) box polypeptide 24 /FL=gb:AL136886.1 gb:NM_020414.2 gb:AF214731.1
eukaryotic translation elongation factor 1 gamma	EEF1G	0.5	1.02	200689_x_at	gb:NM_001404.1 /DEF=Homo sapiens eukaryotic translation elongation factor 1 gamma (EEF1G), mRNA. /FEA=mRNA /GEN=EEF1G /PROD=eukaryotic translation elongation factor 1gamma /DB_XREF=gi:4503480 /UG=Hs.2186 eukaryotic translation elongation factor 1 gamma /FL=gb:BC000384.1 gb:BC004189.1 gb:BC004215.1 gb:NM_001404.1
eukaryotic translation initiation factor 3, subunit 3 gamma, 40kDa	EIF3H	0.5
eukaryotic translation initiation factor 3, subunit 5 epsilon, 47kDa	EIF3F	0.5
eukaryotic translation initiation factor 3, subunit C	EIF3CL	0.5
OCIA domain containing 1 isoform 1	OCIAD1	0.5
ribosomal protein L18	RPL18	0.5	1.04	200869_at	gb:NM_000980.1 /DEF=Homo sapiens ribosomal protein L18a (RPL18A), mRNA. /FEA=mRNA /GEN=RPL18A /PROD=ribosomal protein L18a /DB_XREF=gi:11415025 /UG=Hs.163593 ribosomal protein L18a /FL=gb:NM_000980.1 gb:L05093.1
solute carrier family 25 member 24 isoform 1	SLC25A24	0.5
chaperonin	HSPD1	0.49	0.01	200807_s_at	gb:NM_002156.1 /DEF=Homo sapiens heat shock 60kD protein 1 (chaperonin) (HSPD1), mRNA. /FEA=mRNA /GEN=HSPD1 /PROD=heat shock 60kD protein 1 (chaperonin) /DB_XREF=gi:4504520 /UG=Hs.79037 heat shock 60kD protein 1 (chaperonin) /FL=gb:BC002676.1 gb:BC003030.1 gb:M34664.1 gb:M22382.1 gb:NM_002156.1
eukaryotic translation initiation factor 2, subunit 1 alpha, 35kDa	EIF2S1	0.49	0.98	201144_s_at	gb:NM_004094.1 /DEF=Homo sapiens eukaryotic translation initiation factor 2, subunit 1 (alpha, 35kD ) (EIF2S1), mRNA. /FEA=mRNA /GEN=EIF2S1 /PROD=eukaryotic translation initiation factor 2,subunit 1 (alpha, 35kD ) /DB_XREF=gi:4758255 /UG=Hs.151777 eukaryotic translation initiation factor 2, subunit 1 (alpha, 35kD ) /FL=gb:BC002513.1 gb:J02645.1 gb:NM_004094.1
lysosomal-associated membrane protein 2 isoform A precursor	LAMP2	0.49	0.97	203041_s_at	gb:J04183.1 /DEF=Homo sapiens lysosomal membrane glycoprotein-2 (LAMP2), complete cds. /FEA=mRNA /GEN=LAMP2 /PROD=lysosomal membrane glycoprotein-2 /DB_XREF=gi:186929 /UG=Hs.8262 lysosomal-associated membrane protein 2 /FL=gb:J04183.1 gb:NM_002294.1
ribosomal protein L21	RPL21P16	0.49
ribosomal protein L5	RPL5	0.49	0.99	200937_s_at	gb:NM_000969.1 /DEF=Homo sapiens ribosomal protein L5 (RPL5), mRNA. /FEA=mRNA /GEN=RPL5 /PROD=ribosomal protein L5 /DB_XREF=gi:4506654 /UG=Hs.180946 ribosomal protein L5 /FL=gb:AF113210.1 gb:NM_000969.1 gb:U14966.1
ribosomal protein L8	RPL8	0.49	1.02	200936_at	gb:NM_000973.1 /DEF=Homo sapiens ribosomal protein L8 (RPL8), mRNA. /FEA=mRNA /GEN=RPL8 /PROD=ribosomal protein L8 /DB_XREF=gi:4506662 /UG=Hs.178551 ribosomal protein L8 /FL=gb:BC000077.1 gb:NM_000973.1
solute carrier family 3 (activators of dibasic and neutral amino acid transport), member 2 isoform a	SLC3A2	0.49	0.94	200924_s_at	gb:NM_002394.1 /DEF=Homo sapiens solute carrier family 3 (activators of dibasic and neutral amino acid transport), member 2 (SLC3A2), mRNA. /FEA=mRNA /GEN=SLC3A2 /PROD=antigen identified by monoclonal antibodies 4F2,TRA1.10, TROP4, and T43 /DB_XREF=gi:4505140 /UG=Hs.79748 solute carrier family 3 (activators of dibasic and neutral amino acid transport), member 2 /FL=gb:BC001061.1 gb:J02769.1 gb:J0…
tryptophanyl-tRNA synthetase isoform a	WARS	0.49	0.96	200628_s_at	gb:M61715.1 /DEF=Human tryptophanyl-tRNA synthetase (WRS) mRNA, complete cds. /FEA=mRNA /GEN=WARS /PROD=transfer RNA-Trp synthetase /DB_XREF=gi:340367 /UG=Hs.82030 tryptophanyl-tRNA synthetase /FL=gb:M77804.1 gb:M61715.1 gb:NM_004184.2
actin, alpha 1, skeletal muscle	ACTA1	0.48	0.88	203872_at	gb:NM_001100.2 /DEF=Homo sapiens actin, alpha 1, skeletal muscle (ACTA1), mRNA. /FEA=mRNA /GEN=ACTA1 /PROD=alpha 1 actin precursor /DB_XREF=gi:5016087 /UG=Hs.1288 actin, alpha 1, skeletal muscle /FL=gb:NM_001100.2
EH-domain containing 4	EHD4	0.48
eukaryotic translation initiation factor 3, subunit 4 delta, 44kDa	EIF3G	0.48
programmed cell death 4 isoform 1	PDCD4	0.48	0.91	202730_s_at	gb:NM_014456.1 /DEF=Homo sapiens programmed cell death 4 (PDCD4), mRNA. /FEA=mRNA /GEN=PDCD4 /PROD=programmed cell death 4 /DB_XREF=gi:7657448 /UG=Hs.296251 programmed cell death 4 /FL=gb:U96628.1 gb:NM_014456.1
ribosomal protein L3 isoform a	RPL3	0.48	1.02	201217_x_at	gb:NM_000967.1 /DEF=Homo sapiens ribosomal protein L3 (RPL3), mRNA. /FEA=mRNA /GEN=RPL3 /PROD=ribosomal protein L3 /DB_XREF=gi:4506648 /UG=Hs.119598 ribosomal protein L3 /FL=gb:BC002408.1 gb:BC004323.1 gb:NM_000967.1
similar to ribosomal protein L23A	hCG_16001	0.48
aspartyl-tRNA synthetase	DARS	0.47	1.09	201624_at	gb:NM_001349.1 /DEF=Homo sapiens aspartyl-tRNA synthetase (DARS), mRNA. /FEA=mRNA /GEN=DARS /PROD=aspartyl-tRNA synthetase /DB_XREF=gi:4557512 /UG=Hs.80758 aspartyl-tRNA synthetase /FL=gb:BC000629.1 gb:J05032.1 gb:NM_001349.1
catenin, alpha 1	CTNNA1	0.47	1.01	200765_x_at	gb:NM_001903.1 /DEF=Homo sapiens catenin (cadherin-associated protein), alpha 1 (102kD) (CTNNA1), mRNA. /FEA=mRNA /GEN=CTNNA1 /PROD=catenin (cadherin-associated protein), alpha 1(102kD) /DB_XREF=gi:4503126 /UG=Hs.178452 catenin (cadherin-associated protein), alpha 1 (102kD) /FL=gb:L23805.1 gb:NM_001903.1
GK001	CCDC47	0.47
isoleucyl-tRNA synthetase	IARS	0.47	0.11	204744_s_at	gb:NM_013417.1 /DEF=Homo sapiens isoleucine-tRNA synthetase (IARS), transcript variant long, mRNA. /FEA=mRNA /GEN=IARS /PROD=isoleucine-tRNA synthetase /DB_XREF=gi:7770071 /UG=Hs.172801 isoleucine-tRNA synthetase /FL=gb:U04953.1 gb:D28473.1 gb:NM_013417.1
ribosomal protein L13	RPL13	0.47
ribosomal protein L4	RPL4	0.47	1	201154_x_at	gb:NM_000968.1 /DEF=Homo sapiens ribosomal protein L4 (RPL4), mRNA. /FEA=mRNA /GEN=RPL4 /PROD=ribosomal protein L4 /DB_XREF=gi:4506652 /UG=Hs.286 ribosomal protein L4 /FL=gb:BC001365.1 gb:L20868.1 gb:D23660.1 gb:NM_000968.1
ribosomal protein L7	RPL7	0.47	0.93	216948_at	Consensus includes gb:AL049545 /DEF=Human DNA sequence from clone 263J7 on chromosome 6q14.3-15. Contains an RPL7 (60S Ribosomal Protein L7) pseudogene, a RAB1 (RAB1, member RAS oncogene family) pseudogene, ESTs, an STS and GSSs /FEA=CDS_2 /DB_XREF=gi:5002650 /UG=Hs.247878 Human DNA sequence from clone 263J7 on chromosome 6q14.3-15. Contains an RPL7 (60S Ribosomal Protein L7) pseudogene, a RAB1 (…
ribosomal protein S2	RPS2	0.47	0.1	203107_x_at	gb:NM_002952.1 /DEF=Homo sapiens ribosomal protein S2 (RPS2), mRNA. /FEA=mRNA /GEN=RPS2 /PROD=ribosomal protein S2 /DB_XREF=gi:4506718 /UG=Hs.182426 ribosomal protein S2 /FL=gb:BC001795.1 gb:NM_002952.1
Signal peptidase complex subunit 2 homolog (S. cerevisiae)	SPCS2	0.47
spectrin, alpha, non-erythrocytic 1 (alpha-fodrin) isoform 2	SPTAN1	0.47
spectrin, beta, non-erythrocytic 1 isoform 1	SPTBN1	0.47	0.88	200672_x_at	gb:NM_003128.1 /DEF=Homo sapiens spectrin, beta, non-erythrocytic 1 (SPTBN1), mRNA. /FEA=mRNA /GEN=SPTBN1 /PROD=spectrin, beta, non-erythrocytic 1 /DB_XREF=gi:4507194 /UG=Hs.107164 spectrin, beta, non-erythrocytic 1 /FL=gb:M96803.1 gb:NM_003128.1
SSR alpha subunit	SSR1	0.47	1.03	200891_s_at	gb:NM_003144.2 /DEF=Homo sapiens signal sequence receptor, alpha (translocon-associated protein alpha) (SSR1), mRNA. /FEA=mRNA /GEN=SSR1 /PROD=signal sequence receptor, alpha /DB_XREF=gi:6552340 /UG=Hs.250773 signal sequence receptor, alpha (translocon-associated protein alpha) /FL=gb:AF156965.1 gb:NM_003144.2
translocase of inner mitochondrial membrane 23 (yeast) homolog	TIMM23	0.47
brain abundant, membrane attached signal protein 1	BASP1	0.46	0.89	202391_at	gb:NM_006317.1 /DEF=Homo sapiens brain acid-soluble protein 1 (BASP1), mRNA. /FEA=mRNA /GEN=BASP1 /PROD=brain acid-soluble protein 1 /DB_XREF=gi:5453749 /UG=Hs.79516 brain abundant, membrane attached signal protein 1 /FL=gb:BC000518.1 gb:AF039656.1 gb:NM_006317.1
cancer susceptibility candidate 1 isoform a	CASC1	0.46
methylenetetrahydrofolate dehydrogenase (NADP+ dependent) 1, methenyltetrahydrofolate cyclohydrolase, formyltetrahydrofolate synthetase, isoform CRA_a	MTHFD1	0.46	9.44	202309_at	gb:NM_005956.2 /DEF=Homo sapiens methylenetetrahydrofolate dehydrogenase (NADP+ dependent), methenyltetrahydrofolate cyclohydrolase, formyltetrahydrofolate synthetase (MTHFD1), mRNA. /FEA=mRNA /GEN=MTHFD1 /PROD=methylenetetrahydrofolate dehydrogenase (NADP+dependent), methenyltetrahydrofolate cyclohydrolase,formyltetrahydrofolate synthetase /DB_XREF=gi:13699867 /UG=Hs.172665 methylenetetrahydrofo…
ribosomal protein L10a	RPL10A	0.46	1.01	200036_s_at	gb:NM_007104.2 /DEF=Homo sapiens ribosomal protein L10a (RPL10A), mRNA. /FEA=mRNA /GEN=RPL10A /PROD=ribosomal protein L10a /DB_XREF=gi:6325471 /UG=Hs.252574 ribosomal protein L10a /FL=gb:U12404.1 gb:NM_007104.2
staphylococcal nuclease domain containing 1	SND1	0.46
transmembrane emp24 domain-containing protein 10 precursor	TMED10	0.46
eukaryotic translation initiation factor 3, subunit 2 beta, 36kDa	EIF3I	0.45
eukaryotic translation initiation factor 3, subunit 6 48kDa	EIF3E	0.45
glutamyl-prolyl tRNA synthetase	EPRS	0.45	1.09	200843_s_at	gb:NM_004446.1 /DEF=Homo sapiens glutamyl-prolyl-tRNA synthetase (EPRS), mRNA. /FEA=mRNA /GEN=EPRS /PROD=glutamyl-prolyl tRNA synthetase /DB_XREF=gi:4758293 /UG=Hs.55921 glutamyl-prolyl-tRNA synthetase /FL=gb:NM_004446.1
guanine nucleotide binding protein (G protein), beta polypeptide 2-like 1	GNB2L1	0.45	0.98	200651_at	gb:NM_006098.1 /DEF=Homo sapiens guanine nucleotide binding protein (G protein), beta polypeptide 2-like 1 (GNB2L1), mRNA. /FEA=mRNA /GEN=GNB2L1 /PROD=guanine nucleotide binding protein (G protein),beta polypeptide 2-like 1 /DB_XREF=gi:5174446 /UG=Hs.5662 guanine nucleotide binding protein (G protein), beta polypeptide 2-like 1 /FL=gb:BC000214.1 gb:BC000366.1 gb:BC000672.1 gb:M24194.1 gb:NM_00609…
ribosomal protein L12	RPL12	0.45	1.01	200809_x_at	gb:NM_000976.1 /DEF=Homo sapiens ribosomal protein L12 (RPL12), mRNA. /FEA=mRNA /GEN=RPL12 /PROD=ribosomal protein L12 /DB_XREF=gi:4506596 /UG=Hs.182979 ribosomal protein L12 /FL=gb:L06505.1 gb:NM_000976.1
ribosomal protein L17	LOC100133931	0.45
ribosomal protein P0	RPLP0	0.45	1.02	201033_x_at	gb:NM_001002.1 /DEF=Homo sapiens ribosomal protein, large, P0 (RPLP0), mRNA. /FEA=mRNA /GEN=RPLP0 /PROD=ribosomal protein, large, P0 /DB_XREF=gi:4506666 /UG=Hs.73742 ribosomal protein, large, P0 /FL=gb:BC000345.1 gb:BC000752.1 gb:BC001127.1 gb:AF274958.1 gb:BC001834.1 gb:M17885.1 gb:NM_001002.1
ribosomal protein S9	RPS9	0.45	10.78	217747_s_at	gb:NM_001013.1 /DEF=Homo sapiens ribosomal protein S9 (RPS9), mRNA. /FEA=mRNA /GEN=RPS9 /PROD=ribosomal protein S9 /DB_XREF=gi:4506744 /UG=Hs.180920 ribosomal protein S9 /FL=gb:BC000802.1 gb:NM_001013.1 gb:U14971.1
cullin 2	CUL2	0.44	0.9	203079_s_at	gb:NM_003591.1 /DEF=Homo sapiens cullin 2 (CUL2), mRNA. /FEA=mRNA /GEN=CUL2 /PROD=cullin 2 /DB_XREF=gi:4503162 /UG=Hs.82919 cullin 2 /FL=gb:U83410.1 gb:NM_003591.1 gb:AF126404.1
glucose-6-phosphate dehydrogenase isoform b	G6PD	0.44	1.04	202275_at	gb:NM_000402.1 /DEF=Homo sapiens glucose-6-phosphate dehydrogenase (G6PD), nuclear gene encoding mitochondrial protein, mRNA. /FEA=mRNA /GEN=G6PD /PROD=glucose-6-phosphate dehydrogenase /DB_XREF=gi:4503844 /UG=Hs.80206 glucose-6-phosphate dehydrogenase /FL=gb:BC000337.1 gb:M21248.1 gb:NM_000402.1
phenylalanyl-tRNA synthetase, beta subunit	FARSB	0.44
PREDICTED: similar to ribosomal protein L18a isoform 1	LOC285053	0.44
ribosomal protein L15	RPL15	0.44	0.1	221475_s_at	Consensus includes gb:NM_002948.1 /DEF=Homo sapiens ribosomal protein L15 (RPL15), mRNA. /FEA=CDS /GEN=RPL15 /PROD=ribosomal protein L15 /DB_XREF=gi:4506602 /UG=Hs.74267 ribosomal protein L15 /FL=gb:AF279903.1 gb:L25899.1 gb:NM_002948.1
ribosomal protein L24	RPL24	0.44	1.03	200013_at	gb:NM_000986.1 /DEF=Homo sapiens ribosomal protein L24 (RPL24), mRNA. /FEA=mRNA /GEN=RPL24 /PROD=ribosomal protein L24 /DB_XREF=gi:4506618 /UG=Hs.184582 ribosomal protein L24 /FL=gb:BC000690.1 gb:M94314.1 gb:NM_000986.1
ribosomal protein L6	RPL6	0.44	0.96	216816_at	Consensus includes gb:AL050335 /DEF=Human DNA sequence from clone RP1-190J20 on chromosome 6p22.3-24.1. Contains ESTs, STSs and GSSs. Contains a putative novel gene and an RPL6 (60S ribososmal protein L6) pseudogene /FEA=CDS /DB_XREF=gi:10120307 /UG=Hs.307107 Human DNA sequence from clone RP1-190J20 on chromosome 6p22.3-24.1. Contains ESTs, STSs and GSSs. Contains a putative novel gene and an RPL…
ribosomal protein S8	RPS8	0.44	1.02	200858_s_at	gb:NM_001012.1 /DEF=Homo sapiens ribosomal protein S8 (RPS8), mRNA. /FEA=mRNA /GEN=RPS8 /PROD=ribosomal protein S8 /DB_XREF=gi:4506742 /UG=Hs.151604 ribosomal protein S8 /FL=gb:NM_001012.1
annexin A2 isoform 1	ANXA2	0.42	0.97	201590_x_at	gb:NM_004039.1 /DEF=Homo sapiens annexin A2 (ANXA2), mRNA. /FEA=mRNA /GEN=ANXA2 /PROD=annexin A2 /DB_XREF=gi:4757755 /UG=Hs.217493 annexin A2 /FL=gb:BC001748.1 gb:D00017.1 gb:NM_004039.1
histone cluster 2, H4b	HIST2H4B	0.42
methionyl-tRNA synthetase	MARS	0.42	1.06	201475_x_at	gb:NM_004990.1 /DEF=Homo sapiens methionine-tRNA synthetase (MARS), mRNA. /FEA=mRNA /GEN=MARS /PROD=methionine-tRNA synthetase /DB_XREF=gi:4826825 /UG=Hs.279946 methionine-tRNA synthetase /FL=gb:BC002384.1 gb:NM_004990.1 gb:D84224.1
myosin, heavy polypeptide 9, non-muscle	MYH9	0.42
ribosomal protein L13a	RPL13A	0.42	1.03	200716_x_at	gb:NM_012423.1 /DEF=Homo sapiens ribosomal protein L13a (RPL13A), mRNA. /FEA=mRNA /GEN=RPL13A /PROD=ribosomal protein L13a /DB_XREF=gi:6912633 /UG=Hs.119122 ribosomal protein L13a /FL=gb:BC000514.1 gb:NM_012423.1
ribosomal protein L29	RPL29	0.42	1.03	200823_x_at	gb:NM_000992.1 /DEF=Homo sapiens ribosomal protein L29 (RPL29), mRNA. /FEA=mRNA /GEN=RPL29 /PROD=ribosomal protein L29 /DB_XREF=gi:4506628 /UG=Hs.183698 ribosomal protein L29 /FL=gb:U49083.1 gb:NM_000992.1 gb:U10248.1
transmembrane protein 109	TMEM109	0.42
clathrin heavy chain 1	CLTC	0.41	1	200614_at	gb:NM_004859.1 /DEF=Homo sapiens clathrin, heavy polypeptide (Hc) (CLTC), mRNA. /FEA=mRNA /GEN=CLTC /PROD=clathrin heavy chain /DB_XREF=gi:4758011 /UG=Hs.178710 clathrin, heavy polypeptide (Hc) /FL=gb:D21260.1 gb:NM_004859.1
nuclease sensitive element binding protein 1	YBX1	0.41
poly(A) binding protein, cytoplasmic 1	PABPC1	0.41
ribonucleoside-diphosphate reductase M1 chain	RRM1	0.41	1.02	201477_s_at	gb:NM_001033.1 /DEF=Homo sapiens ribonucleotide reductase M1 polypeptide (RRM1), mRNA. /FEA=mRNA /GEN=RRM1 /PROD=ribonucleotide reductase M1 polypeptide /DB_XREF=gi:4506748 /UG=Hs.2934 ribonucleotide reductase M1 polypeptide /FL=gb:NM_001033.1
ribosomal protein S3a	RPS3A	0.41	0.99	201257_x_at	gb:NM_001006.1 /DEF=Homo sapiens ribosomal protein S3A (RPS3A), mRNA. /FEA=mRNA /GEN=RPS3A /PROD=ribosomal protein S3A /DB_XREF=gi:4506722 /UG=Hs.77039 ribosomal protein S3A /FL=gb:BC000204.1 gb:BC001708.1 gb:BC004981.1 gb:M84711.1 gb:M77234.1 gb:L13802.1 gb:NM_001006.1
ribosomal protein S5	RPS5	0.41	10.06	200024_at	gb:NM_001009.1 /DEF=Homo sapiens ribosomal protein S5 (RPS5), mRNA. /FEA=mRNA /GEN=RPS5 /PROD=ribosomal protein S5 /DB_XREF=gi:4506728 /UG=Hs.76194 ribosomal protein S5 /FL=gb:NM_001009.1 gb:U14970.1
ribosomal protein SA	RPSA	0.41
serine (or cysteine) proteinase inhibitor, clade H, member 1 precursor	SERPINH1	0.41	0.77	207714_s_at	gb:NM_004353.1 /DEF=Homo sapiens serine (or cysteine) proteinase inhibitor, clade H (heat shock protein 47), member 1 (SERPINH1), mRNA. /FEA=mRNA /GEN=SERPINH1 /PROD=serine (or cysteine) proteinase inhibitor, cladeH (heat shock protein 47), member 1 /DB_XREF=gi:4757923 /UG=Hs.241579 serine (or cysteine) proteinase inhibitor, clade H (heat shock protein 47), member 1 /FL=gb:NM_004353.1
signal peptidase complex subunit 3	SPCS3	0.41
unnamed protein product	DDX6	0.41	1.04	204909_at	gb:NM_004397.2 /DEF=Homo sapiens DEADH (Asp-Glu-Ala-AspHis) box polypeptide 6 (RNA helicase, 54kD) (DDX6), mRNA. /FEA=mRNA /GEN=DDX6 /PROD=DEADH (Asp-Glu-Ala-AspHis) box polypeptide 6 /DB_XREF=gi:13514828 /UG=Hs.316 DEADH (Asp-Glu-Ala-AspHis) box polypeptide 6 (RNA helicase, 54kD) /FL=gb:NM_004397.2 gb:D17532.1
copine III	CPNE3	0.4	0.96	202119_s_at	gb:NM_003909.1 /DEF=Homo sapiens copine III (CPNE3), mRNA. /FEA=mRNA /GEN=CPNE3 /PROD=copine III /DB_XREF=gi:4503014 /UG=Hs.14158 copine III /FL=gb:AB014536.1 gb:NM_003909.1 gb:AF077226.2
eukaryotic translation elongation factor 1 delta isoform 2	EEF1D	0.4	0.1	203113_s_at	gb:NM_001960.1 /DEF=Homo sapiens eukaryotic translation elongation factor 1 delta (guanine nucleotide exchange protein) (EEF1D), mRNA. /FEA=mRNA /GEN=EEF1D /PROD=eukaryotic translation elongation factor 1 delta(guanine nucleotide exchange protein) /DB_XREF=gi:4503478 /UG=Hs.223241 eukaryotic translation elongation factor 1 delta (guanine nucleotide exchange protein) /FL=gb:NM_001960.1
ribosomal protein S3	RPS3	0.4	1.02	208692_at	gb:U14990.1 /DEF=Human XP1PO ribosomal protein S3 (rpS3) mRNA, complete cds. /FEA=mRNA /GEN=rpS3 /PROD=ribosomal protein S3 /DB_XREF=gi:555940 /UG=Hs.252259 ribosomal protein S3 /FL=gb:BC003137.1 gb:NM_001005.1 gb:U14990.1 gb:U14991.1 gb:U14992.1
tropomyosin 4	TPM4	0.4
F-actin capping protein alpha-1 subunit	CAPZA1	0.39	0.11	208374_s_at	gb:NM_006135.1 /DEF=Homo sapiens capping protein (actin filament) muscle Z-line, alpha 1 (CAPZA1), mRNA. /FEA=mRNA /GEN=CAPZA1 /PROD=F-actin capping protein alpha-1 subunit /DB_XREF=gi:5453596 /UG=Hs.184270 capping protein (actin filament) muscle Z-line, alpha 1 /FL=gb:U56637.1 gb:NM_006135.1
tripartite motif-containing 25	TRIM25	0.39
filamin A, alpha isoform 1	FLNA	0.38	0.92	200859_x_at	gb:NM_001456.1 /DEF=Homo sapiens filamin A, alpha (actin-binding protein-280) (FLNA), mRNA. /FEA=mRNA /GEN=FLNA /PROD=filamin 1 (actin-binding protein-280) /DB_XREF=gi:4503744 /UG=Hs.195464 filamin A, alpha (actin-binding protein-280) /FL=gb:NM_001456.1
guanine nucleotide binding protein (G protein), alpha inhibiting activity polypeptide 2	GNAI2	0.38	0.99	201040_at	gb:NM_002070.1 /DEF=Homo sapiens guanine nucleotide binding protein (G protein), alpha inhibiting activity polypeptide 2 (GNAI2), mRNA. /FEA=mRNA /GEN=GNAI2 /PROD=guanine nucleotide binding protein (G protein),alpha inhibiting activity polypeptide 2 /DB_XREF=gi:4504040 /UG=Hs.77269 guanine nucleotide binding protein (G protein), alpha inhibiting activity polypeptide 2 /FL=gb:J03004.1 gb:NM_002070…
solute carrier family 25 (mitochondrial carrier	SLC25A11	0.38	9.26	207088_s_at	gb:NM_003562.1 /DEF=Homo sapiens solute carrier family 25 (mitochondrial carrier; oxoglutarate carrier), member 11 (SLC25A11), mRNA. /FEA=mRNA /GEN=SLC25A11 /PROD=solute carrier family 25 (mitochondrial carrier;oxoglutarate carrier), member 11 /DB_XREF=gi:4506996 /UG=Hs.184877 solute carrier family 25 (mitochondrial carrier; oxoglutarate carrier), member 11 /FL=gb:NM_003562.1
hexokinase 1 isoform HKI-R	HK1	0.37	0.95	200697_at	gb:NM_000188.1 /DEF=Homo sapiens hexokinase 1 (HK1), nuclear gene encoding mitochondrial protein, mRNA. /FEA=mRNA /GEN=HK1 /PROD=hexokinase 1 /DB_XREF=gi:4504390 /UG=Hs.118625 hexokinase 1 /FL=gb:M75126.1 gb:NM_000188.1
metadherin	MTDH	0.37
ribosomal protein L11	RPL11	0.37	1.01	200010_at	gb:NM_000975.1 /DEF=Homo sapiens ribosomal protein L11 (RPL11), mRNA. /FEA=mRNA /GEN=RPL11 /PROD=ribosomal protein L11 /DB_XREF=gi:4506594 /UG=Hs.179943 ribosomal protein L11 /FL=gb:L05092.1 gb:NM_000975.1
actinin, alpha 4	ACTN4	0.36
ribosomal protein S6	RPS6	0.36	0.99	201254_x_at	gb:NM_001010.1 /DEF=Homo sapiens ribosomal protein S6 (RPS6), mRNA. /FEA=mRNA /GEN=RPS6 /PROD=ribosomal protein S6 /DB_XREF=gi:4506730 /UG=Hs.241507 ribosomal protein S6 /FL=gb:M20020.1 gb:NM_001010.1
leucine-rich PPR motif-containing protein	LRPPRC	0.35
programmed cell death 8 isoform 1	AIFM1	0.35
actinin, alpha 1 isoform b	ACTN1	0.34	0.94	211160_x_at	gb:M95178.1 /DEF=Human non-muscle alpha-actinin mRNA, complete cds. /FEA=mRNA /GEN=ACTN1 /PROD=alpha-actinin /DB_XREF=gi:178051 /UG=Hs.119000 actinin, alpha 1 /FL=gb:M95178.1
related RAS viral (r-ras) oncogene homolog 2 isoform a	RRAS2	0.34
cysteine and glycine-rich protein 1 isoform 1	CSRP1	0.33	0.85	200621_at	gb:NM_004078.1 /DEF=Homo sapiens cysteine and glycine-rich protein 1 (CSRP1), mRNA. /FEA=mRNA /GEN=CSRP1 /PROD=cysteine and glycine-rich protein 1 /DB_XREF=gi:4758085 /UG=Hs.108080 cysteine and glycine-rich protein 1 /FL=gb:M33146.1 gb:NM_004078.1
AHNAK nucleoprotein isoform 1	AHNAK	0.32	1	211986_at	Consensus includes gb:BG287862 /FEA=EST /DB_XREF=gi:13042118 /DB_XREF=est:602387619F1 /CLONE=IMAGE:4516588 /UG=Hs.301417 AHNAK nucleoprotein (desmoyokin)
leucyl-tRNA synthetase	LARS	0.32
junction plakoglobin	JUP	0.31	11.23	201015_s_at	gb:NM_021991.1 /DEF=Homo sapiens junction plakoglobin (JUP), transcript variant 2, mRNA. /FEA=mRNA /GEN=JUP /PROD=junction plakoglobin, isoform 1 /DB_XREF=gi:12056467 /UG=Hs.2340 junction plakoglobin /FL=gb:NM_021991.1 gb:BC000441.1
lysyl-tRNA synthetase isoform 2	KARS	0.31	1.04	200840_at	gb:NM_005548.1 /DEF=Homo sapiens lysyl-tRNA synthetase (KARS), mRNA. /FEA=mRNA /GEN=KARS /PROD=lysyl-tRNA synthetase /DB_XREF=gi:5031814 /UG=Hs.3100 lysyl-tRNA synthetase /FL=gb:BC004132.1 gb:D32053.1 gb:NM_005548.1
solute carrier family 25, member 5	SLC25A5	0.3	0.98	200657_at	gb:NM_001152.1 /DEF=Homo sapiens solute carrier family 25 (mitochondrial carrier; adenine nucleotide translocator), member 5 (SLC25A5), nuclear gene encoding mitochondrial protein, mRNA. /FEA=mRNA /GEN=SLC25A5 /PROD=solute carrier family 25 (mitochondrial carrier;adenine nucleotide translocator), member 5 /DB_XREF=gi:4502098 /UG=Hs.79172 solute carrier family 25 (mitochondrial carrier; adenine nu…
cytoskeleton-associated protein 4	CKAP4	0.28
kinectin 1 isoform a	KTN1	0.26	1.03	200915_x_at	gb:NM_004986.1 /DEF=Homo sapiens kinectin 1 (kinesin receptor) (KTN1), mRNA. /FEA=mRNA /GEN=KTN1 /PROD=kinectin 1 (kinesin receptor) /DB_XREF=gi:4826813 /UG=Hs.211577 kinectin 1 (kinesin receptor) /FL=gb:D13629.1 gb:L25616.1 gb:NM_004986.1
plastin 3	PLS3	0.26	0.01	201215_at	gb:NM_005032.2 /DEF=Homo sapiens plastin 3 (T isoform) (PLS3), mRNA. /FEA=mRNA /GEN=PLS3 /PROD=plastin 3 precursor /DB_XREF=gi:7549808 /UG=Hs.4114 plastin 3 (T isoform) /FL=gb:M22299.1 gb:NM_005032.2
annexin VI isoform 2	ANXA6	0.24	0.9	200982_s_at	gb:NM_001155.2 /DEF=Homo sapiens annexin A6 (ANXA6), transcript variant 1, mRNA. /FEA=mRNA /GEN=ANXA6 /PROD=annexin VI isoform 1 /DB_XREF=gi:4809274 /UG=Hs.118796 annexin A6 /FL=gb:J03578.1 gb:D00510.1 gb:NM_001155.2
filamin B, beta (actin binding protein 278)	FLNB	0.23
gamma filamin isoform a	FLNC	0.23	0.75	207876_s_at	gb:NM_001458.1 /DEF=Homo sapiens filamin C, gamma (actin-binding protein-280) (FLNC), mRNA. /FEA=mRNA /GEN=FLNC /PROD=gamma filamin /DB_XREF=gi:4557596 /UG=Hs.58414 filamin C, gamma (actin-binding protein-280) /FL=gb:AF089841.1 gb:NM_001458.1
UDP-glucose dehydrogenase	UGDH	0.23	9.11	203343_at	gb:NM_003359.1 /DEF=Homo sapiens UDP-glucose dehydrogenase (UGDH), mRNA. /FEA=mRNA /GEN=UGDH /PROD=UDP-glucose dehydrogenase /DB_XREF=gi:4507812 /UG=Hs.28309 UDP-glucose dehydrogenase /FL=gb:AF061016.1 gb:NM_003359.1
ubiquilin 1 isoform 1	UBQLN1	0.22
caveolin 1	CAV1	0.21	0.96	203065_s_at	gb:NM_001753.2 /DEF=Homo sapiens caveolin 1, caveolae protein, 22kD (CAV1), mRNA. /FEA=mRNA /GEN=CAV1 /PROD=caveolin 1 /DB_XREF=gi:4580417 /UG=Hs.323469 caveolin 1, caveolae protein, 22kD /FL=gb:NM_001753.2
myoferlin isoform a	MYOF	0.21
glutaminase	GLS	0.2	1.05	203159_at	gb:NM_014905.1 /DEF=Homo sapiens glutaminase (GLS), mRNA. /FEA=mRNA /GEN=GLS /PROD=glutaminase C /DB_XREF=gi:7662327 /UG=Hs.239189 glutaminase /FL=gb:AF327434.1 gb:AB020645.1 gb:AF097493.1 gb:AF223943.1 gb:NM_014905.1
polymerase I and transcript release factor	PTRF	0.2
MYB binding protein 1a isoform 2	MYBBP1A	0.2	1.12	219098_at	gb:NM_014520.1 /DEF=Homo sapiens MYB binding protein (P160) 1a (MYBBP1A), mRNA. /FEA=mRNA /GEN=MYBBP1A /PROD=MYB binding protein (P160) 1a /DB_XREF=gi:7657350 /UG=Hs.22824 MYB binding protein (P160) 1a /FL=gb:AF147709.1 gb:NM_014520.1
gelsolin-like capping protein	CAPG	0.16	0.83	201850_at	gb:NM_001747.1 /DEF=Homo sapiens capping protein (actin filament), gelsolin-like (CAPG), mRNA. /FEA=mRNA /GEN=CAPG /PROD=capping protein (actin filament), gelsolin-like /DB_XREF=gi:4502560 /UG=Hs.82422 capping protein (actin filament), gelsolin-like /FL=gb:BC000728.1 gb:M94345.1 gb:NM_001747.1
SWI/SNF-related matrix-associated actin-dependent regulator of chromatin a4 isoform B	SMARCA4	0.16	0.74	215714_s_at	Consensus includes gb:AF254822 /DEF=Homo sapiens SMARCA4 isoform (SMARCA4) gene, complete cds, alternatively spliced /FEA=CDS_2 /DB_XREF=gi:10946127 /UG=Hs.78202 SWISNF related, matrix associated, actin dependent regulator of chromatin, subfamily a, member 4
ras-related nuclear protein	RAN	0.07

## Sheet: common 438 gene and proteins
Protein Name	Abbreviation	SILAC Ratio	GENE ARRAY	GENE ARRAY	GENE ARRAY
		heavy/light	T24T/T24 RATIO	PROBE ID	GENE DESCRIPTION
tyrosine 3-monooxygenase/tryptophan 5-monooxygenase activation protein, eta polypeptide	YWHAH	9.44	0.921444	201020_at	gb:NM_003405.1 /DEF=Homo sapiens tyrosine 3-monooxygenasetryptophan 5-monooxygenase activation protein, eta polypeptide (YWHAH), mRNA. /FEA=mRNA /GEN=YWHAH /PROD=tyrosine 3-monooxygenasetryptophan5-monooxygenase activation protein, eta polypeptide /DB_XREF=gi:4507950 /UG=Hs.75544 tyrosine 3-monooxygenasetryptophan 5-monooxygenase activation protein, eta polypeptide /FL=gb:BC003047.1 gb:L20422.1 g…
gelsolin isoform a precursor	GSN	3.61	10.1951	200696_s_at	gb:NM_000177.1 /DEF=Homo sapiens gelsolin (amyloidosis, Finnish type) (GSN), mRNA. /FEA=mRNA /GEN=GSN /PROD=gelsolin (amyloidosis, Finnish type) /DB_XREF=gi:4504164 /UG=Hs.290070 gelsolin (amyloidosis, Finnish type) /FL=gb:NM_000177.1
hydroxymethylglutaryl-CoA synthase 1	HMGCS1	2.83	1.16789	205822_s_at	gb:NM_002130.1 /DEF=Homo sapiens 3-hydroxy-3-methylglutaryl-Coenzyme A synthase 1 (soluble) (HMGCS1), mRNA. /FEA=mRNA /GEN=HMGCS1 /PROD=3-hydroxy-3-methylglutaryl-Coenzyme A synthase 1(soluble) /DB_XREF=gi:4504428 /UG=Hs.77910 3-hydroxy-3-methylglutaryl-Coenzyme A synthase 1 (soluble) /FL=gb:BC000297.1 gb:L25798.1 gb:NM_002130.1
ATP citrate lyase isoform 1	ACLY	2.54	10.7433	201128_s_at	gb:NM_001096.1 /DEF=Homo sapiens ATP citrate lyase (ACLY), mRNA. /FEA=mRNA /GEN=ACLY /PROD=ATP citrate lyase /DB_XREF=gi:4501864 /UG=Hs.174140 ATP citrate lyase /FL=gb:NM_001096.1
uridine monophosphate synthase	UMPS	2.34	1.18382	202706_s_at	gb:D86227.1 /DEF=Homo sapiens clone TA-UMPSpoly mRNA for UMP synthase, complete cds. /FEA=mRNA /GEN=UMPS /PROD=UMP synthase /DB_XREF=gi:2081619 /UG=Hs.2057 uridine monophosphate synthetase (orotate phosphoribosyl transferase and orotidine-5-decarboxylase) /FL=gb:BC000364.1 gb:D86227.1 gb:D86228.1 gb:D86230.1 gb:J03626.1 gb:NM_000373.1
cullin 3	CUL3	2.26	0.998214	201372_s_at	gb:NM_003590.1 /DEF=Homo sapiens cullin 3 (CUL3), mRNA. /FEA=mRNA /GEN=CUL3 /PROD=cullin 3 /DB_XREF=gi:4503164 /UG=Hs.78946 cullin 3 /FL=gb:AF062537.1 gb:AB014517.1 gb:AF052147.1 gb:AF064087.1 gb:NM_003590.1
glutathione synthetase	GSS	2.24	1.12	201415_at	gb:NM_000178.1 /DEF=Homo sapiens glutathione synthetase (GSS), mRNA. /FEA=mRNA /GEN=GSS /PROD=glutathione synthetase /DB_XREF=gi:4504168 /UG=Hs.82327 glutathione synthetase /FL=gb:U34683.1 gb:NM_000178.1
dihydropyrimidinase-like 2	DPYSL2	2.19	1.15009	200762_at	gb:NM_001386.1 /DEF=Homo sapiens dihydropyrimidinase-like 2 (DPYSL2), mRNA. /FEA=mRNA /GEN=DPYSL2 /PROD=dihydropyrimidinase-like 2 /DB_XREF=gi:4503376 /UG=Hs.173381 dihydropyrimidinase-like 2 /FL=gb:U17279.1 gb:D78013.1 gb:U97105.1 gb:NM_001386.1
transglutaminase 2 isoform a	TGM2	2.01	1.04377	201042_at	Consensus includes gb:AL031651 /DEF=Human DNA sequence from clone RP5-1054A22 on chromosome 20q11.22-12 Contains two isoforms of the gene for TGM2 (transglutaminase 2 (C polypeptide, protein-glutamine-gamma-glutamyltransferase), ESTs, STSs, GSSs and a CpG island /FEA=mRNA_1 /DB_XREF=gi:6065866 /UG=Hs.8265 transglutaminase 2 (C polypeptide, protein-glutamine-gamma-glutamyltransferase) /FL=gb:M5515…
KIAA0368 protein	KIAA0368	1.99	1.13	214356_s_at	Consensus includes gb:AI272899 /FEA=EST /DB_XREF=gi:3895167 /DB_XREF=est:ql47c07.x1 /CLONE=IMAGE:1875468 /UG=Hs.3852 KIAA0368 protein
polynucleotide kinase 3'-phosphatase	PNKP	1.97	0.114843	218961_s_at	gb:NM_007254.1 /DEF=Homo sapiens polynucleotide kinase 3-phosphatase (PNKP), mRNA. /FEA=mRNA /GEN=PNKP /PROD=polynucleotide kinase 3-phosphatase /DB_XREF=gi:6005835 /UG=Hs.78016 polynucleotide kinase 3-phosphatase /FL=gb:AF120499.1 gb:AF125807.1 gb:AF126486.1 gb:NM_007254.1
amylo-1, 6-glucosidase, 4-alpha-glucanotransferase isoform 1	AGL	1.95	11.93	203566_s_at	gb:NM_000645.1 /DEF=Homo sapiens amylo-1,6-glucosidase, 4-alpha-glucanotransferase (glycogen debranching enzyme, glycogen storage disease type III) (AGL), transcript variant 5, mRNA. /FEA=mRNA /GEN=AGL /PROD=amylo-1,6-glucosidase,4-alpha-glucanotransferase isoform 2 /DB_XREF=gi:4557282 /UG=Hs.904 amylo-1,6-glucosidase, 4-alpha-glucanotransferase (glycogen debranching enzyme, glycogen storage dise…
splicing factor, arginine/serine-rich 9	SFRS9	1.9	1.0418	200044_at	gb:NM_003769.1 /DEF=Homo sapiens splicing factor, arginineserine-rich 9 (SFRS9), mRNA. /FEA=mRNA /GEN=SFRS9 /PROD=splicing factor, arginineserine-rich 9 /DB_XREF=gi:4506902 /UG=Hs.77608 splicing factor, arginineserine-rich 9 /FL=gb:U30825.1 gb:NM_003769.1
N-ethylmaleimide-sensitive factor	NSF	1.83	1.07	202395_at	gb:NM_006178.1 /DEF=Homo sapiens N-ethylmaleimide-sensitive factor (NSF), mRNA. /FEA=mRNA /GEN=NSF /PROD=N-ethylmaleimide-sensitive factor /DB_XREF=gi:11079227 /UG=Hs.108802 N-ethylmaleimide-sensitive factor /FL=gb:AF102846.2 gb:NM_006178.1 gb:AF135168.1
epidermal growth factor receptor isoform a precursor	EGFR	1.82	9.96	201984_s_at	gb:NM_005228.1 /DEF=Homo sapiens epidermal growth factor receptor (avian erythroblastic leukemia viral (v-erb-b) oncogene homolog) (EGFR), mRNA. /FEA=mRNA /GEN=EGFR /PROD=epidermal growth factor receptor (avianerythroblastic leukemia viral (v-erb-b) oncogene homolog) /DB_XREF=gi:4885198 /UG=Hs.77432 epidermal growth factor receptor (avian erythroblastic leukemia viral (v-erb-b) oncogene homolog) …
phosphoribosylglycinamide formyltransferase, phosphoribosylglycinamide synthetase, phosphoribosylaminoimidazole synthetase isoform 1	GART	1.81	1.11093	212378_at	Consensus includes gb:NM_000819.1 /DEF=Homo sapiens phosphoribosylglycinamide formyltransferase, phosphoribosylglycinamide synthetase, phosphoribosylaminoimidazole synthetase (GART), mRNA. /FEA=CDS /GEN=GART /PROD=phosphoribosylglycinamide formyltransferase,phosphoribosylglycinamide synthetase,phosphoribosylaminoimidazole synthetase /DB_XREF=gi:4503914 /UG=Hs.82285 phosphoribosylglycinamide formy…
H1 histone family, member X	H1FX	1.81	1.14118	204805_s_at	gb:NM_006026.1 /DEF=Homo sapiens H1 histone family, member X (H1FX), mRNA. /FEA=mRNA /GEN=H1FX /PROD=H1 histone family, member X /DB_XREF=gi:5174448 /UG=Hs.109804 H1 histone family, member X /FL=gb:BC000426.1 gb:D64142.1 gb:NM_006026.1
asparaginyl-tRNA synthetase	NARS	1.8	0.108797	200027_at	gb:NM_004539.2 /DEF=Homo sapiens asparaginyl-tRNA synthetase (NARS), mRNA. /FEA=mRNA /GEN=NARS /PROD=asparaginyl-tRNA synthetase /DB_XREF=gi:7262387 /UG=Hs.181311 asparaginyl-tRNA synthetase /FL=gb:BC001687.1 gb:D84273.1 gb:NM_004539.2
keratin 8	KRT8	1.75	1	217351_at	Consensus includes gb:AL024458 /DEF=Human DNA sequence from clone 344I7 on chromosome Xp11.21-11.3. Contains a Keratin, Type II Cytoskeletal 8 (Cytokeratin 8, CYK8, KRT8) pseudogene, ESTs and a GSS /FEA=CDS /DB_XREF=gi:3980359 /UG=Hs.247777 Human DNA sequence from clone 344I7 on chromosome Xp11.21-11.3. Contains a Keratin, Type II Cytoskeletal 8 (Cytokeratin 8, CYK8, KRT8) pseudogene, ESTs and a …
early endosome antigen 1, 162kD	EEA1	1.73	0.880966	204841_s_at	gb:NM_003566.1 /DEF=Homo sapiens early endosome antigen 1, 162kD (EEA1), mRNA. /FEA=mRNA /GEN=EEA1 /PROD=early endosome antigen 1, 162kD /DB_XREF=gi:4503468 /UG=Hs.2864 early endosome antigen 1, 162kD /FL=gb:L40157.1 gb:NM_003566.1
myosin VI	MYO6	1.73	1.18	203216_s_at	gb:NM_004999.1 /DEF=Homo sapiens myosin VI (MYO6), mRNA. /FEA=mRNA /GEN=MYO6 /PROD=myosin VI /DB_XREF=gi:4826845 /UG=Hs.22564 myosin VI /FL=gb:AB002387.1 gb:NM_004999.1
thyroid hormone receptor interactor 13	TRIP13	1.72	10.3114	204033_at	gb:NM_004237.1 /DEF=Homo sapiens thyroid hormone receptor interactor 13 (TRIP13), mRNA. /FEA=mRNA /GEN=TRIP13 /PROD=thyroid hormone receptor interactor 13 /DB_XREF=gi:11321606 /UG=Hs.6566 thyroid hormone receptor interactor 13 /FL=gb:NM_004237.1 gb:BC000404.1 gb:U96131.1
chaperonin containing TCP1, subunit 7 isoform a	CCT7	1.71	1.03884	200812_at	gb:NM_006429.1 /DEF=Homo sapiens chaperonin containing TCP1, subunit 7 (eta) (CCT7), mRNA. /FEA=mRNA /GEN=CCT7 /PROD=chaperonin containing TCP1, subunit 7 (eta) /DB_XREF=gi:5453606 /UG=Hs.108809 chaperonin containing TCP1, subunit 7 (eta) /FL=gb:AF026292.1 gb:NM_006429.1
importin 4	IPO4	1.69	0.96	211762_s_at	gb:BC005978.1 /DEF=Homo sapiens, karyopherin alpha 2 (RAG cohort 1, importin alpha 1), clone MGC:14668, mRNA, complete cds. /FEA=mRNA /PROD=karyopherin alpha 2 (RAG cohort 1, importinalpha 1) /DB_XREF=gi:13543656 /FL=gb:BC005978.1
pyrroline-5-carboxylate reductase 1 isoform 2	PYCR1	1.69	1.02406	202148_s_at	gb:NM_006907.1 /DEF=Homo sapiens pyrroline-5-carboxylate reductase 1 (PYCR1), nuclear gene encoding mitochondrial protein, mRNA. /FEA=mRNA /GEN=PYCR1 /PROD=pyrroline-5-carboxylate reductase 1 /DB_XREF=gi:5902035 /UG=Hs.79217 pyrroline-5-carboxylate reductase 1 /FL=gb:M77836.1 gb:NM_006907.1
CTP synthase	CTPS	1.67	1.107	202613_at	gb:NM_001905.1 /DEF=Homo sapiens CTP synthase (CTPS), mRNA. /FEA=mRNA /GEN=CTPS /PROD=CTP synthase /DB_XREF=gi:4503132 /UG=Hs.251871 CTP synthase /FL=gb:NM_001905.1
heat shock protein 90kDa beta, member 1	HSP90B1	1.64	0.99	200064_at	gb:AF275719.1 /DEF=Homo sapiens isolate Liv chaperone protein HSP90 beta (HSP90BETA) mRNA, complete cds. /FEA=mRNA /GEN=HSP90BETA /PROD=chaperone protein HSP90 beta /DB_XREF=gi:9082288 /UG=Hs.74335 heat shock 90kD protein 1, beta /FL=gb:BC004928.1 gb:M16660.1 gb:NM_007355.1 gb:AF275719.1
FK506 binding protein 52	FKBP4	1.64	1.03153	200895_s_at	gb:NM_002014.1 /DEF=Homo sapiens FK506-binding protein 4 (59kD) (FKBP4), mRNA. /FEA=mRNA /GEN=FKBP4 /PROD=FK506-binding protein 4 (59kD) /DB_XREF=gi:4503728 /UG=Hs.848 FK506-binding protein 4 (59kD) /FL=gb:BC001786.1 gb:M88279.1 gb:NM_002014.1
glycogen phosphorylase, liver	PYGL	1.64	1.05538	202990_at	gb:NM_002863.1 /DEF=Homo sapiens phosphorylase, glycogen; liver (Hers disease, glycogen storage disease type VI) (PYGL), mRNA. /FEA=mRNA /GEN=PYGL /PROD=phosphorylase, glycogen; liver (Hers disease,glycogen storage disease type VI) /DB_XREF=gi:4506352 /UG=Hs.771 phosphorylase, glycogen; liver (Hers disease, glycogen storage disease type VI) /FL=gb:M14636.1 gb:AF066858.1 gb:AF046785.1 gb:NM_002863…
chaperonin containing TCP1, subunit 4 (delta)	CCT4	1.62	1.00525	200877_at	gb:NM_006430.1 /DEF=Homo sapiens chaperonin containing TCP1, subunit 4 (delta) (CCT4), mRNA. /FEA=mRNA /GEN=CCT4 /PROD=chaperonin containing TCP1, subunit 4 (delta) /DB_XREF=gi:5453604 /UG=Hs.79150 chaperonin containing TCP1, subunit 4 (delta) /FL=gb:U38846.1 gb:AF026291.1 gb:NM_006430.1
lamin B1	LMNB1	1.62	1.00812	203276_at	gb:NM_005573.1 /DEF=Homo sapiens lamin B1 (LMNB1), mRNA. /FEA=mRNA /GEN=LMNB1 /PROD=lamin B1 /DB_XREF=gi:5031876 /UG=Hs.89497 lamin B1 /FL=gb:M34458.1 gb:NM_005573.1
protein phosphatase 1, regulatory subunit 7	PPP1R7	1.61	1.21899	201214_s_at	gb:NM_002712.1 /DEF=Homo sapiens protein phosphatase 1, regulatory subunit 7 (PPP1R7), mRNA. /FEA=mRNA /GEN=PPP1R7 /PROD=protein phosphatase 1, regulatory subunit 7 /DB_XREF=gi:4506012 /UG=Hs.36587 protein phosphatase 1, regulatory subunit 7 /FL=gb:BC000910.1 gb:NM_002712.1
arginyl-tRNA synthetase	RARS	1.59	0.990576	201330_at	gb:NM_002887.1 /DEF=Homo sapiens arginyl-tRNA synthetase (RARS), mRNA. /FEA=mRNA /GEN=RARS /PROD=arginyl-tRNA synthetase /DB_XREF=gi:4506428 /UG=Hs.180832 arginyl-tRNA synthetase /FL=gb:BC000528.1 gb:NM_002887.1
ubiquitin specific peptidase 5 isoform 2	USP5	1.58	0.101131	206031_s_at	gb:NM_003481.1 /DEF=Homo sapiens ubiquitin specific protease 5 (isopeptidase T) (USP5), mRNA. /FEA=mRNA /GEN=USP5 /PROD=Ubiquitin isopeptidase T /DB_XREF=gi:4507854 /UG=Hs.3759 ubiquitin specific protease 5 (isopeptidase T) /FL=gb:U35116.1 gb:BC004889.1 gb:NM_003481.1
chaperonin containing TCP1, subunit 8 (theta)	CCT8	1.57	1.07381	200873_s_at	gb:NM_006585.1 /DEF=Homo sapiens chaperonin containing TCP1, subunit 8 (theta) (CCT8), mRNA. /FEA=mRNA /GEN=CCT8 /PROD=chaperonin containing TCP1, subunit 8 (theta) /DB_XREF=gi:6005726 /UG=Hs.15071 chaperonin containing TCP1, subunit 8 (theta) /FL=gb:D13627.1 gb:NM_006585.1
splicing factor 3a, subunit 1, 120kDa isoform 1	SF3A1	1.56	1.00893	201357_s_at	gb:NM_005877.1 /DEF=Homo sapiens splicing factor 3a, subunit 1, 120kD (SF3A1), mRNA. /FEA=mRNA /GEN=SF3A1 /PROD=splicing factor 3a, subunit 1, 120kD /DB_XREF=gi:5032086 /UG=Hs.288883 splicing factor 3a, subunit 1, 120kD /FL=gb:NM_005877.1
cysteinyl-tRNA synthetase isoform c	CARS	1.56	1.19386	202402_s_at	gb:NM_001751.1 /DEF=Homo sapiens cysteinyl-tRNA synthetase (CARS), mRNA. /FEA=mRNA /GEN=CARS /PROD=cysteinyl-tRNA synthetase /DB_XREF=gi:10835050 /UG=Hs.159604 cysteinyl-tRNA synthetase /FL=gb:NM_001751.1 gb:BC002880.1 gb:AF288206.1 gb:AF288207.1
cell division cycle 37 protein	CDC37	1.55	1.03667	209953_s_at	gb:U63131.1 /DEF=Human CDC37 homolog mRNA, complete cds. /FEA=mRNA /PROD=CDC37 homolog /DB_XREF=gi:1421820 /UG=Hs.160958 CDC37 (cell division cycle 37, S. cerevisiae, homolog) /FL=gb:BC000083.1 gb:U43077.1 gb:U63131.1 gb:NM_007065.1
N-acylaminoacyl-peptide hydrolase	APEH	1.55	1.05131	201284_s_at	gb:NM_001640.2 /DEF=Homo sapiens N-acylaminoacyl-peptide hydrolase (APEH), mRNA. /FEA=mRNA /GEN=APEH /PROD=N-acylaminoacyl-peptide hydrolase /DB_XREF=gi:9951916 /UG=Hs.78223 N-acylaminoacyl-peptide hydrolase /FL=gb:BC000362.1 gb:BC001826.1 gb:J03068.1 gb:D38441.1 gb:AF141383.1 gb:NM_001640.2
chaperonin containing TCP1, subunit 6A isoform b	CCT6A	1.54	1.05176	201327_s_at	gb:NM_001762.1 /DEF=Homo sapiens chaperonin containing TCP1, subunit 6A (zeta 1) (CCT6A), mRNA. /FEA=mRNA /GEN=CCT6A /PROD=chaperonin containing TCP1, subunit 6A (zeta 1) /DB_XREF=gi:4502642 /UG=Hs.82916 chaperonin containing TCP1, subunit 6A (zeta 1) /FL=gb:M94083.1 gb:NM_001762.1 gb:L27706.1
hypothetical protein LOC23277	KIAA0664	1.53	0.105522	212456_at	Consensus includes gb:AB014564.1 /DEF=Homo sapiens mRNA for KIAA0664 protein, partial cds. /FEA=mRNA /GEN=KIAA0664 /PROD=KIAA0664 protein /DB_XREF=gi:3327141 /UG=Hs.22616 KIAA0664 protein
copine I isoform a	CPNE1	1.53	1.04048	206918_s_at	gb:NM_003915.1 /DEF=Homo sapiens copine I (CPNE1), mRNA. /FEA=mRNA /GEN=CPNE1 /PROD=copine I /DB_XREF=gi:4503012 /UG=Hs.166887 copine I /FL=gb:U83246.1 gb:NM_003915.1
chaperonin containing TCP1, subunit 2	CCT2	1.53	1.05768	201947_s_at	gb:NM_006431.1 /DEF=Homo sapiens chaperonin containing TCP1, subunit 2 (beta) (CCT2), mRNA. /FEA=mRNA /GEN=CCT2 /PROD=chaperonin containing TCP1, subunit 2 (beta) /DB_XREF=gi:5453602 /UG=Hs.6456 chaperonin containing TCP1, subunit 2 (beta) /FL=gb:AF026293.1 gb:AF026166.1 gb:NM_006431.1
nucleoporin 155kDa isoform 2	NUP155	1.52	0.111341	206550_s_at	gb:NM_004298.1 /DEF=Homo sapiens nucleoporin 155kD (NUP155), mRNA. /FEA=mRNA /GEN=NUP155 /PROD=nucleoporin 155kD /DB_XREF=gi:4758843 /UG=Hs.23255 nucleoporin 155kD /FL=gb:AB018334.1 gb:NM_004298.1
splicing factor 3b, subunit 1 isoform 1	SF3B1	1.52	1.01372	201071_x_at	gb:NM_012433.1 /DEF=Homo sapiens splicing factor 3b, subunit 1, 155kD (SF3B1), mRNA. /FEA=mRNA /GEN=SF3B1 /PROD=splicing factor 3b, subunit 1, 155kD /DB_XREF=gi:6912653 /UG=Hs.13453 splicing factor 3b, subunit 1, 155kD /FL=gb:AF054284.1 gb:NM_012433.1
set	SET	1.52	1.02	200631_s_at	gb:NM_003011.1 /DEF=Homo sapiens SET translocation (myeloid leukemia-associated) (SET), mRNA. /FEA=mRNA /GEN=SET /PROD=SET translocation (myeloid leukemia-associated) /DB_XREF=gi:4506890 /UG=Hs.145279 SET translocation (myeloid leukemia-associated) /FL=gb:U51924.1 gb:M93651.1 gb:NM_003011.1
T-complex protein 1 isoform a	TCP1	1.52	1.1	201326_at	Consensus includes gb:BE737030 /FEA=EST /DB_XREF=gi:10151022 /DB_XREF=est:601304610F1 /CLONE=IMAGE:3639098 /UG=Hs.82916 chaperonin containing TCP1, subunit 6A (zeta 1) /FL=gb:M94083.1 gb:NM_001762.1 gb:L27706.1
scaffold attachment factor B	SAFB	1.52	11.0157	201748_s_at	gb:NM_002967.1 /DEF=Homo sapiens scaffold attachment factor B (SAFB), mRNA. /FEA=mRNA /GEN=SAFB /PROD=scaffold attachment factor B /DB_XREF=gi:4506778 /UG=Hs.23978 scaffold attachment factor B /FL=gb:U72355.1 gb:NM_002967.1
small nuclear ribonucleoprotein polypeptide N	SNRPN	1.51	0.0113133	201522_x_at	gb:NM_003097.2 /DEF=Homo sapiens small nuclear ribonucleoprotein polypeptide N (SNRPN), transcript variant 1, mRNA. /FEA=mRNA /GEN=SNRPN /PROD=small nuclear ribonucleoprotein polypeptide N /DB_XREF=gi:13027651 /UG=Hs.48375 small nuclear ribonucleoprotein polypeptide N /FL=gb:U41303.1 gb:NM_003097.2 gb:BC003180.1 gb:J04615.1
GDP dissociation inhibitor 1	GDI1	1.51	0.973176	201864_at	gb:NM_001493.1 /DEF=Homo sapiens GDP dissociation inhibitor 1 (GDI1), mRNA. /FEA=mRNA /GEN=GDI1 /PROD=GDP dissociation inhibitor 1 /DB_XREF=gi:4503970 /UG=Hs.74576 GDP dissociation inhibitor 1 /FL=gb:BC000317.1 gb:NM_001493.1 gb:D45021.1
adenosine deaminase, RNA-specific isoform a	ADAR	1.51	1.03231	201786_s_at	gb:NM_001111.2 /DEF=Homo sapiens adenosine deaminase, RNA-specific (ADAR), transcript variant ADAR-a, mRNA. /FEA=mRNA /GEN=ADAR /PROD=adenosine deaminase, RNA-specific, isoformADAR-a /DB_XREF=gi:7669471 /UG=Hs.7957 adenosine deaminase, RNA-specific /FL=gb:U10439.1 gb:NM_001111.2 gb:U18121.1
phosphofructokinase, muscle	PFKM	1.51	1.07544	210976_s_at	gb:U24183.1 /DEF=Human phosphofructokinase (PFKM) mRNA, complete cds. /FEA=mRNA /GEN=PFKM /PROD=phosphofructokinase /DB_XREF=gi:975289 /UG=Hs.75160 phosphofructokinase, muscle /FL=gb:U24183.1
upstream binding transcription factor, RNA polymerase I isoform a	UBTF	1.5	9.98369	202692_s_at	gb:NM_014233.1 /DEF=Homo sapiens upstream binding transcription factor, RNA polymerase I (UBTF), mRNA. /FEA=mRNA /GEN=UBTF /PROD=upstream binding transcription factor, RNApolymerase I /DB_XREF=gi:7657670 /UG=Hs.89781 upstream binding transcription factor, RNA polymerase I /FL=gb:NM_014233.1
cyclin-dependent kinase 9	CDK9	1.48	0.950438	203198_at	gb:NM_001261.1 /DEF=Homo sapiens cyclin-dependent kinase 9 (CDC2-related kinase) (CDK9), mRNA. /FEA=mRNA /GEN=CDK9 /PROD=cyclin-dependent kinase 9 (CDC2-related kinase) /DB_XREF=gi:4502746 /UG=Hs.150423 cyclin-dependent kinase 9 (CDC2-related kinase) /FL=gb:BC001968.1 gb:NM_001261.1 gb:L25676.1
cleavage stimulation factor subunit 1	CSTF1	1.48	1.04802	202190_at	gb:NM_001324.1 /DEF=Homo sapiens cleavage stimulation factor, 3 pre-RNA, subunit 1, 50kD (CSTF1), mRNA. /FEA=mRNA /GEN=CSTF1 /PROD=cleavage stimulation factor subunit 1 /DB_XREF=gi:4557490 /UG=Hs.172865 cleavage stimulation factor, 3 pre-RNA, subunit 1, 50kD /FL=gb:BC001011.1 gb:L02547.1 gb:NM_001324.1
nuclear pore complex-associated protein TPR	TPR	1.47	1.07	201731_s_at	gb:NM_003292.1 /DEF=Homo sapiens translocated promoter region (to activated MET oncogene) (TPR), mRNA. /FEA=mRNA /GEN=TPR /PROD=translocated promoter region (to activated METoncogene) /DB_XREF=gi:4507658 /UG=Hs.169750 translocated promoter region (to activated MET oncogene) /FL=gb:NM_003292.1
sorcin isoform a	SRI	1.46	1.14016	208921_s_at	gb:L12387.1 /DEF=Human sorcin (SRI) mRNA, complete cds. /FEA=mRNA /GEN=SRI /PROD=sorcin /DB_XREF=gi:459835 /UG=Hs.300741 sorcin /FL=gb:M32886.1 gb:NM_003130.1 gb:L12387.1
microfibrillar-associated protein 1	MFAP1	1.45	0.102202	203406_at	gb:NM_005926.1 /DEF=Homo sapiens microfibrillar-associated protein 1 (MFAP1), mRNA. /FEA=mRNA /GEN=MFAP1 /PROD=microfibrillar-associated protein 1 /DB_XREF=gi:5174552 /UG=Hs.61418 microfibrillar-associated protein 1 /FL=gb:U04209.1 gb:NM_005926.1
splicing factor, arginine/serine-rich 10	SFRS10	1.44	1.03409	200893_at	gb:NM_004593.1 /DEF=Homo sapiens splicing factor, arginineserine-rich (transformer 2 Drosophila homolog) 10 (SFRS10), mRNA. /FEA=mRNA /GEN=SFRS10 /PROD=splicing factor, arginineserine-rich(transformer 2 Drosophila homolog) 10 /DB_XREF=gi:4759097 /UG=Hs.30035 splicing factor, arginineserine-rich (transformer 2 Drosophila homolog) 10 /FL=gb:BC000160.1 gb:BC000451.1 gb:U61267.1 gb:U68063.1 gb:NM_004…
tropomyosin 1 alpha chain isoform 5	TPM1	1.44	1.12	206117_at	gb:NM_000366.1 /DEF=Homo sapiens tropomyosin 1 (alpha) (TPM1), mRNA. /FEA=mRNA /GEN=TPM1 /PROD=tropomyosin 1 (alpha) /DB_XREF=gi:4507646 /UG=Hs.77899 tropomyosin 1 (alpha) /FL=gb:M19713.1 gb:NM_000366.1
SWI/SNF-related matrix-associated actin-dependent regulator of chromatin c2 isoform a	SMARCC2	1.41	1.06552	201321_s_at	gb:NM_003075.1 /DEF=Homo sapiens SWISNF related, matrix associated, actin dependent regulator of chromatin, subfamily c, member 2 (SMARCC2), mRNA. /FEA=mRNA /GEN=SMARCC2 /PROD=SWISNF related, matrix associated, actindependent regulator of chromatin, subfamily c, member 2 /DB_XREF=gi:4507080 /UG=Hs.236030 SWISNF related, matrix associated, actin dependent regulator of chromatin, subfamily c, membe…
poly(rC) binding protein 2 isoform a	PCBP2	1.4	0.102499	204031_s_at	gb:NM_005016.1 /DEF=Homo sapiens poly(rC)-binding protein 2 (PCBP2), mRNA. /FEA=mRNA /GEN=PCBP2 /PROD=poly(rC)-binding protein 2 /DB_XREF=gi:4826885 /UG=Hs.63525 poly(rC)-binding protein 2 /FL=gb:BC001155.1 gb:NM_005016.1
HSP70-2	HSPA1B	1.39	1.08756	202581_at	gb:NM_005346.2 /DEF=Homo sapiens heat shock 70kD protein 1B (HSPA1B), mRNA. /FEA=mRNA /GEN=HSPA1B /PROD=heat shock 70kD protein 1B /DB_XREF=gi:5579470 /UG=Hs.274402 heat shock 70kD protein 1B /FL=gb:NM_005346.2
splicing factor 3B subunit 2	SF3B2	1.38	1	200619_at	gb:NM_006842.1 /DEF=Homo sapiens splicing factor 3b, subunit 2, 145kD (SF3B2), mRNA. /FEA=mRNA /GEN=SF3B2 /PROD=splicing factor 3b, subunit 2, 145kD /DB_XREF=gi:5803154 /UG=Hs.75916 splicing factor 3b, subunit 2, 145kD /FL=gb:U41371.1 gb:NM_006842.1
splicing factor 3b, subunit 3	SF3B3	1.38	1.04875	200687_s_at	gb:NM_012426.1 /DEF=Homo sapiens splicing factor 3b, subunit 3, 130kD (SF3B3), mRNA. /FEA=mRNA /GEN=SF3B3 /PROD=splicing factor 3b, subunit 3, 130kD /DB_XREF=gi:11034822 /UG=Hs.195614 splicing factor 3b, subunit 3, 130kD /FL=gb:NM_012426.1 gb:BC000463.1 gb:BC003146.1 gb:D13642.1 gb:D87686.1
TNF receptor-associated protein 1	TRAP1	1.38	1.05	201391_at	gb:NM_016292.1 /DEF=Homo sapiens heat shock protein 75 (TRAP1), mRNA. /FEA=mRNA /GEN=TRAP1 /PROD=tumor necrosis factor type 1 receptor associatedprotein /DB_XREF=gi:7706484 /UG=Hs.182366 heat shock protein 75 /FL=gb:BC002994.1 gb:AF154108.1 gb:NM_016292.1
RNA binding protein (autoantigenic, hnRNP-associated with lethal yellow) long isoform	RALY	1.38	1.07	201271_s_at	gb:NM_016732.1 /DEF=Homo sapiens RNA-binding protein (autoantigenic) (RALY), transcript variant 1, mRNA. /FEA=mRNA /GEN=RALY /PROD=RNA-binding protein (autoantigenic) longisoform /DB_XREF=gi:8051630 /UG=Hs.74111 RNA-binding protein (autoantigenic) /FL=gb:AF148457.1 gb:NM_016732.1
HP1-BP74	HP1BP3	1.37	0.9	220633_s_at	gb:NM_016287.1 /DEF=Homo sapiens HP1-BP74 (HP1-BP74), mRNA. /FEA=mRNA /GEN=HP1-BP74 /PROD=HP1-BP74 /DB_XREF=gi:7705416 /UG=Hs.142442 HP1-BP74 /FL=gb:AF113534.1 gb:NM_016287.1
interleukin enhancer binding factor 2	ILF2	1.36	1	200052_s_at	gb:NM_004515.1 /DEF=Homo sapiens interleukin enhancer binding factor 2, 45kD (ILF2), mRNA. /FEA=mRNA /GEN=ILF2 /PROD=interleukin enhancer binding factor 2, 45kD /DB_XREF=gi:4758601 /UG=Hs.75117 interleukin enhancer binding factor 2, 45kD /FL=gb:BC000382.1 gb:NM_004515.1 gb:U10323.1
TIP120 protein	CAND1	1.36	1	201382_at	gb:NM_014412.1 /DEF=Homo sapiens calcyclin binding protein (CACYBP), mRNA. /FEA=mRNA /GEN=CACYBP /PROD=calcyclin binding protein /DB_XREF=gi:7656951 /UG=Hs.27258 calcyclin binding protein /FL=gb:AF314752.1 gb:AF057356.1 gb:NM_014412.1
cell division cycle 2-like 1 (PITSLRE proteins) isoform 2	CDC2L1	1.36	1.004	207428_x_at	gb:NM_001787.1 /DEF=Homo sapiens cell division cycle 2-like 1 (PITSLRE proteins) (CDC2L1), mRNA. /FEA=mRNA /GEN=CDC2L1 /PROD=cell division cycle 2-like 1 (PITSLRE proteins) /DB_XREF=gi:10835054 /UG=Hs.183418 cell division cycle 2-like 1 (PITSLRE proteins) /FL=gb:NM_001787.1 gb:AF067515.1
ATP-binding cassette, sub-family F, member 1 isoform a	ABCF1	1.36	1.08	200045_at	gb:NM_001090.1 /DEF=Homo sapiens ATP-binding cassette, sub-family F (GCN20), member 1 (ABCF1), mRNA. /FEA=mRNA /GEN=ABCF1 /PROD=ATP-binding cassette, sub-family F, member 1 /DB_XREF=gi:10947134 /UG=Hs.9573 ATP-binding cassette, sub-family F (GCN20), member 1 /FL=gb:NM_001090.1 gb:AF027302.1
calcyclin binding protein isoform 1	CACYBP	1.35	1	201382_at	gb:NM_014412.1 /DEF=Homo sapiens calcyclin binding protein (CACYBP), mRNA. /FEA=mRNA /GEN=CACYBP /PROD=calcyclin binding protein /DB_XREF=gi:7656951 /UG=Hs.27258 calcyclin binding protein /FL=gb:AF314752.1 gb:AF057356.1 gb:NM_014412.1
protein tyrosine phosphatase, non-receptor type 11	PTPN11	1.35	1.05	205867_at	gb:NM_002834.1 /DEF=Homo sapiens protein tyrosine phosphatase, non-receptor type 11 (PTPN11), mRNA. /FEA=mRNA /GEN=PTPN11 /PROD=protein tyrosine phosphatase, non-receptor type11 /DB_XREF=gi:13430845 /UG=Hs.22868 protein tyrosine phosphatase, non-receptor type 11 /FL=gb:NM_002834.1 gb:D13540.1 gb:L07527.1 gb:L03535.1
cytokine-like nuclear factor n-pac	N-PAC	1.34	8.78579	221628_s_at	gb:AF326966.1 /DEF=Homo sapiens cytokine-like nuclear factor n-pac mRNA, complete cds. /FEA=mRNA /PROD=cytokine-like nuclear factor n-pac /DB_XREF=gi:13194723 /UG=Hs.331584 Homo sapiens cytokine-like nuclear factor n-pac mRNA, complete cds /FL=gb:AF326966.1
chaperonin containing TCP1, subunit 3 isoform b	CCT3	1.33	0.999782	200910_at	gb:NM_005998.1 /DEF=Homo sapiens chaperonin containing TCP1, subunit 3 (gamma) (CCT3), mRNA. /FEA=mRNA /GEN=CCT3 /PROD=chaperonin containing TCP1, subunit 3 (gamma) /DB_XREF=gi:5174726 /UG=Hs.1708 chaperonin containing TCP1, subunit 3 (gamma) /FL=gb:NM_005998.1
integrin alpha 3 isoform b precursor	ITGA3	1.33	1.04942	201474_s_at	gb:NM_002204.1 /DEF=Homo sapiens integrin, alpha 3 (antigen CD49C, alpha 3 subunit of VLA-3 receptor) (ITGA3), transcript variant a, mRNA. /FEA=mRNA /GEN=ITGA3 /PROD=integrin alpha 3 isoform a precursor /DB_XREF=gi:4504746 /UG=Hs.265829 integrin, alpha 3 (antigen CD49C, alpha 3 subunit of VLA-3 receptor) /FL=gb:M59911.1 gb:NM_002204.1
splicing factor 3a, subunit 3	SF3A3	1.33	1.06	203818_s_at	gb:NM_006802.1 /DEF=Homo sapiens splicing factor 3a, subunit 3, 60kD (SF3A3), mRNA. /FEA=mRNA /GEN=SF3A3 /PROD=splicing factor 3a, subunit 3, 60kD /DB_XREF=gi:5803166 /UG=Hs.77897 splicing factor 3a, subunit 3, 60kD /FL=gb:BC002395.1 gb:U08815.1 gb:NM_006802.1
phosphogluconate dehydrogenase	PGD	1.33	1.06405	201118_at	gb:NM_002631.1 /DEF=Homo sapiens phosphogluconate dehydrogenase (PGD), mRNA. /FEA=mRNA /GEN=PGD /PROD=phosphogluconate dehydrogenase /DB_XREF=gi:4505758 /UG=Hs.75888 phosphogluconate dehydrogenase /FL=gb:BC000368.1 gb:NM_002631.1 gb:U30255.1
alanyl-tRNA synthetase	AARS	1.33	1.08576	201000_at	gb:NM_001605.1 /DEF=Homo sapiens alanyl-tRNA synthetase (AARS), mRNA. /FEA=mRNA /GEN=AARS /PROD=alanyl-tRNA synthetase /DB_XREF=gi:4501840 /UG=Hs.75102 alanyl-tRNA synthetase /FL=gb:D32050.1 gb:NM_001605.1
small nuclear ribonucleoprotein polypeptide B''	SNRPB2	1.33	1.1019	202505_at	gb:NM_003092.1 /DEF=Homo sapiens small nuclear ribonucleoprotein polypeptide B (SNRPB2), mRNA. /FEA=mRNA /GEN=SNRPB2 /PROD=small nuclear ribonucleoprotein polypeptide B /DB_XREF=gi:4507122 /UG=Hs.82575 small nuclear ribonucleoprotein polypeptide B /FL=gb:M15841.1 gb:NM_003092.1
minichromosome maintenance complex component 6	MCM6	1.32	0.11	201930_at	gb:NM_005915.2 /DEF=Homo sapiens minichromosome maintenance deficient (mis5, S. pombe) 6 (MCM6), mRNA. /FEA=mRNA /GEN=MCM6 /PROD=minichromosome maintenance deficient (mis5, S.pombe) 6 /DB_XREF=gi:7427518 /UG=Hs.155462 minichromosome maintenance deficient (mis5, S. pombe) 6 /FL=gb:U46838.1 gb:D84557.1 gb:NM_005915.2
replication factor C large subunit	RFC1	1.32	1.02667	208021_s_at	gb:NM_002913.1 /DEF=Homo sapiens replication factor C (activator 1) 1 (145kD) (RFC1), mRNA. /FEA=mRNA /GEN=RFC1 /PROD=replication factor C (activator 1) 1 (145kD) /DB_XREF=gi:4506484 /FL=gb:NM_002913.1
splicing factor, arginine/serine-rich 2	SFRS2	1.32	1.04036	200754_x_at	gb:NM_003016.1 /DEF=Homo sapiens splicing factor, arginineserine-rich 2 (SFRS2), mRNA. /FEA=mRNA /GEN=SFRS2 /PROD=splicing factor, arginineserine-rich 2 /DB_XREF=gi:4506898 /UG=Hs.73965 splicing factor, arginineserine-rich 2 /FL=gb:BC000339.1 gb:BC001303.1 gb:M90104.1 gb:NM_003016.1
glutaminyl-tRNA synthetase	QARS	1.32	1.06	217846_at	gb:NM_005051.1 /DEF=Homo sapiens glutaminyl-tRNA synthetase (QARS), mRNA. /FEA=mRNA /GEN=QARS /PROD=glutaminyl-tRNA synthetase /DB_XREF=gi:4826959 /UG=Hs.79322 glutaminyl-tRNA synthetase /FL=gb:AF130067.1 gb:BC000394.1 gb:BC001772.1 gb:NM_005051.1
RuvB-like 2	RUVBL2	1.32	1.10662	201459_at	gb:NM_006666.1 /DEF=Homo sapiens RuvB (E coli homolog)-like 2 (RUVBL2), mRNA. /FEA=mRNA /GEN=RUVBL2 /PROD=RuvB (E coli homolog)-like 2 /DB_XREF=gi:5730022 /UG=Hs.6455 RuvB (E coli homolog)-like 2 /FL=gb:BC000428.1 gb:BC004531.1 gb:AB024301.1 gb:AF151804.1 gb:AF155138.1 gb:NM_006666.1 gb:AL136743.1 gb:AF124607.1
coronin, actin binding protein, 1A	CORO1A	1.3	1.04679	212081_x_at	Consensus includes gb:AF129756 /DEF=Homo sapiens MSH55 gene, partial cds; and CLIC1, DDAH, G6b, G6c, G5b, G6d, G6e, G6f, BAT5, G5b, CSK2B, BAT4, G4, Apo M, BAT3, BAT2, AIF-1, 1C7, LST-1, LTB, TNF, and LTA genes, complete cds /FEA=mRNA_20 /DB_XREF=gi:4337095 /UG=Hs.25911 HLA-B associated transcript-2
chloride intracellular channel 1	CLIC1	1.29	0.106519	213842_x_at	Consensus includes gb:AK021688.1 /DEF=Homo sapiens cDNA FLJ11626 fis, clone HEMBA1004203, weakly similar to NUCLEOLAR PROTEIN NOP2. /FEA=mRNA /DB_XREF=gi:10432923 /UG=Hs.295112 KIAA0618 gene product
nucleolar protein 1, 120kDa	NOP2	1.29	0.11	213842_x_at	Consensus includes gb:AK021688.1 /DEF=Homo sapiens cDNA FLJ11626 fis, clone HEMBA1004203, weakly similar to NUCLEOLAR PROTEIN NOP2. /FEA=mRNA /DB_XREF=gi:10432923 /UG=Hs.295112 KIAA0618 gene product
DEAD box polypeptide 42 protein	DDX42	1.29	1.09139	208270_s_at	gb:NM_020216.2 /DEF=Homo sapiens arginyl aminopeptidase (aminopeptidase B) (RNPEP), mRNA. /FEA=mRNA /GEN=RNPEP /PROD=arginyl aminopeptidase (aminopeptidase B) /DB_XREF=gi:13443030 /UG=Hs.283667 arginyl aminopeptidase (aminopeptidase B) /FL=gb:NM_020216.2
TIA-1 related protein isoform 1	TIAL1	1.28	1.0493	202406_s_at	gb:NM_003252.2 /DEF=Homo sapiens TIA1 cytotoxic granule-associated RNA-binding protein-like 1 (TIAL1), transcript variant 1, mRNA. /FEA=mRNA /GEN=TIAL1 /PROD=TIA1 cytotoxic granule-associated RNA-bindingprotein-like 1, isoform 1 /DB_XREF=gi:13435392 /UG=Hs.182741 TIA1 cytotoxic granule-associated RNA-binding protein-like 1 /FL=gb:NM_003252.2 gb:M96954.1
DAZ associated protein 1 isoform b	DAZAP1	1.28	1.07636	218443_s_at	gb:NM_018959.1 /DEF=Homo sapiens DAZ associated protein 1 (DAZAP1), mRNA. /FEA=mRNA /GEN=DAZAP1 /PROD=DAZ associated protein 1 /DB_XREF=gi:9506536 /UG=Hs.65588 DAZ associated protein 1 /FL=gb:AF181719.1 gb:NM_018959.1
arginyl aminopeptidase (aminopeptidase B)	RNPEP	1.28	1.09	208270_s_at	gb:NM_020216.2 /DEF=Homo sapiens arginyl aminopeptidase (aminopeptidase B) (RNPEP), mRNA. /FEA=mRNA /GEN=RNPEP /PROD=arginyl aminopeptidase (aminopeptidase B) /DB_XREF=gi:13443030 /UG=Hs.283667 arginyl aminopeptidase (aminopeptidase B) /FL=gb:NM_020216.2
retinoblastoma binding protein 4 isoform a	RBBP4	1.28	1.11	216406_at	Consensus includes gb:AL390237 /DEF=Human DNA sequence from clone RP11-278J20 on chromosome 6. Contains ESTs, STSs and GSSs. Contains an RBBP4 (retinoblastoma-binding protein 4) pseudogene and a KIAA0797 pseudogene /FEA=CDS_2 /DB_XREF=gi:10120117 /UG=Hs.307105 Human DNA sequence from clone RP11-278J20 on chromosome 6. Contains ESTs, STSs and GSSs. Contains an RBBP4 (retinoblastoma-binding protein…
SWI/SNF related, matrix associated, actin dependent regulator of chromatin, subfamily b, member 1 isoform a	SMARCB1	1.26	1.00498	206532_at	gb:NM_003073.1 /DEF=Homo sapiens SWISNF related, matrix associated, actin dependent regulator of chromatin, subfamily b, member 1 (SMARCB1), mRNA. /FEA=mRNA /GEN=SMARCB1 /PROD=SWISNF related, matrix associated, actindependent regulator of chromatin, subfamily b, member 1 /DB_XREF=gi:4507076 /UG=Hs.159971 SWISNF related, matrix associated, actin dependent regulator of chromatin, subfamily b, membe…
F-actin capping protein beta subunit	CAPZB	1.26	1.02	216381_x_at	Consensus includes gb:AL035413 /DEF=Human DNA sequence from clone RP4-657E11 on chromosome 1p35.1-36.23 Contains 3 part of the CAPZB (capping protein (actin filament) muscle Z-line, beta) gene, genes for aldo-keto reductase family 7 (aflatoxin aldehyde reductase) members A2 (AKR7A2... /FEA=mRNA_1 /DB_XREF=gi:6010110 /UG=Hs.284236 aldo-keto reductase family 7, member A3 (aflatoxin aldehyde reducta…
histidyl-tRNA synthetase	HARS	1.26	1.07414	202042_at	gb:NM_002109.2 /DEF=Homo sapiens histidyl-tRNA synthetase (HARS), mRNA. /FEA=mRNA /GEN=HARS /PROD=histidyl tRNA synthetase /DB_XREF=gi:6996013 /UG=Hs.77798 histidyl-tRNA synthetase /FL=gb:NM_002109.2
small nuclear ribonucleoprotein polypeptide A'	SNRPA1	1.26	1.10061	206055_s_at	gb:NM_003090.1 /DEF=Homo sapiens small nuclear ribonucleoprotein polypeptide A (SNRPA1), mRNA. /FEA=mRNA /GEN=SNRPA1 /PROD=small nuclear ribonucleoprotein polypeptide A /DB_XREF=gi:4507120 /UG=Hs.80506 small nuclear ribonucleoprotein polypeptide A /FL=gb:NM_003090.1
RAN binding protein 2	RANBP2	1.26	1.26	201713_s_at	gb:D42063.1 /DEF=Human mRNA for RanBP2 (Ran-binding protein 2), complete cds. /FEA=mRNA /PROD=RanBP2 (Ran-binding protein 2) /DB_XREF=gi:924266 /UG=Hs.199179 RAN binding protein 2 /FL=gb:NM_006267.2 gb:D42063.1
replication factor C 3 isoform 1	RFC3	1.26	8.94838	204128_s_at	gb:NM_002915.1 /DEF=Homo sapiens replication factor C (activator 1) 3 (38kD) (RFC3), mRNA. /FEA=mRNA /GEN=RFC3 /PROD=replication factor C (activator 1) 3 (38kD) /DB_XREF=gi:4506488 /UG=Hs.115474 replication factor C (activator 1) 3 (38kD) /FL=gb:BC000149.2 gb:L07541.1 gb:NM_002915.1
replication factor C 5 isoform 1	RFC5	1.25	0.942146	203210_s_at	gb:NM_007370.1 /DEF=Homo sapiens replication factor C (activator 1) 5 (36.5kD) (RFC5), mRNA. /FEA=mRNA /GEN=RFC5 /PROD=replication factor C (activator 1) 5 (36.5kD) /DB_XREF=gi:6677722 /UG=Hs.171075 replication factor C (activator 1) 5 (36.5kD) /FL=gb:BC001866.1 gb:L07540.1 gb:NM_007370.1
SWI/SNF-related matrix-associated actin-dependent regulator of chromatin a5	SMARCA5	1.25	0.98942	202303_x_at	gb:NM_003601.1 /DEF=Homo sapiens SWISNF related, matrix associated, actin dependent regulator of chromatin, subfamily a, member 5 (SMARCA5), mRNA. /FEA=mRNA /GEN=SMARCA5 /PROD=SWISNF related, matrix associated, actindependent regulator of chromatin, subfamily a, member 5 /DB_XREF=gi:4507074 /UG=Hs.9456 SWISNF related, matrix associated, actin dependent regulator of chromatin, subfamily a, member …
breast carcinoma amplified sequence 2	BCAS2	1.25	1.06436	203053_at	gb:NM_005872.1 /DEF=Homo sapiens breast carcinoma amplified sequence 2 (BCAS2), mRNA. /FEA=mRNA /GEN=BCAS2 /PROD=breast carcinoma amplified sequence 2 /DB_XREF=gi:5031652 /UG=Hs.22960 breast carcinoma amplified sequence 2 /FL=gb:BC005285.1 gb:AF081788.1 gb:AB020623.1 gb:NM_005872.1
CSE1 chromosome segregation 1-like protein	CSE1L	1.25	1.07	218098_at	Consensus includes gb:AL121903 /DEF=Human DNA sequence from clone RP1-155G6 on chromosome 20 Contains part of the gene for brefeldin A-inhibited guanine nucleotide-exchange protein 2, part of the gene for CSE1L (chromosome segregation 1 (yeast homolog)-like), ESTs, STSs, GSSs and a... /FEA=mRNA /DB_XREF=gi:7330682 /UG=Hs.118249 brefeldin A-inhibited guanine nucleotide-exchange protein 2 /FL=gb:AF…
autoantigen La	SSB	1.25	1.10147	201139_s_at	gb:NM_003142.1 /DEF=Homo sapiens Sjogren syndrome antigen B (autoantigen La) (SSB), mRNA. /FEA=mRNA /GEN=SSB /PROD=autoantigen La /DB_XREF=gi:10835066 /UG=Hs.83715 Sjogren syndrome antigen B (autoantigen La) /FL=gb:NM_003142.1 gb:BC001289.1 gb:J04205.1
bleomycin hydrolase	BLMH	1.25	9.97832	202179_at	gb:NM_000386.1 /DEF=Homo sapiens bleomycin hydrolase (BLMH), mRNA. /FEA=mRNA /GEN=BLMH /PROD=bleomycin hydrolase /DB_XREF=gi:4557366 /UG=Hs.78943 bleomycin hydrolase /FL=gb:BC003616.1 gb:NM_000386.1
matrin 3	MATR3	1.24	1.06103	200626_s_at	gb:NM_018834.1 /DEF=Homo sapiens matrin 3 (MATR3), mRNA. /FEA=mRNA /GEN=MATR3 /PROD=matrin 3 /DB_XREF=gi:10047081 /UG=Hs.78825 matrin 3 /FL=gb:NM_018834.1 gb:AB018266.1
arsenate resistance protein ARS2	ARS2	1.24	1.07	222047_s_at	Consensus includes gb:AI523895 /FEA=EST /DB_XREF=gi:4438030 /DB_XREF=est:tg97g03.x1 /CLONE=IMAGE:2116756 /UG=Hs.111801 arsenate resistance protein ARS2
heterogeneous nuclear ribonucleoprotein D isoform c	HNRNPD	1.23	1.02	221481_x_at	gb:D55672.1 /DEF=Human mRNA for heterogeneous nuclear ribonucleoprotein D (hnRNP D), complete cds, clone cDx7. /FEA=mRNA /PROD=heterogeneous nuclear ribonucleoprotein D (hnRNPD) /DB_XREF=gi:870744 /UG=Hs.303627 heterogeneous nuclear ribonucleoprotein D (AU-rich element RNA-binding protein 1, 37kD) /FL=gb:D55672.1
HLA-B associated transcript-3 isoform b	BAT3	1.23	1.04679	212081_x_at	Consensus includes gb:AF129756 /DEF=Homo sapiens MSH55 gene, partial cds; and CLIC1, DDAH, G6b, G6c, G5b, G6d, G6e, G6f, BAT5, G5b, CSK2B, BAT4, G4, Apo M, BAT3, BAT2, AIF-1, 1C7, LST-1, LTB, TNF, and LTA genes, complete cds /FEA=mRNA_20 /DB_XREF=gi:4337095 /UG=Hs.25911 HLA-B associated transcript-2
arginine/serine-rich splicing factor 6	SFRS6	1.23	1.04837	206108_s_at	gb:NM_006275.1 /DEF=Homo sapiens splicing factor, arginineserine-rich 6 (SFRS6), mRNA. /FEA=mRNA /GEN=SFRS6 /PROD=splicing factor, arginineserine-rich 6 /DB_XREF=gi:11225261 /UG=Hs.6891 splicing factor, arginineserine-rich 6 /FL=gb:U30883.1 gb:NM_006275.1
NCK-associated protein 1 isoform 1	NCKAP1	1.22	1.04789	207738_s_at	gb:NM_013436.1 /DEF=Homo sapiens NCK-associated protein 1 (NCKAP1), mRNA. /FEA=mRNA /GEN=NCKAP1 /PROD=NCK-associated protein 1 /DB_XREF=gi:7305302 /UG=Hs.278411 NCK-associated protein 1 /FL=gb:AB014509.1 gb:NM_013436.1
dynamin 2 isoform 3	DNM2	1.22	1.05183	202253_s_at	gb:NM_004945.1 /DEF=Homo sapiens dynamin 2 (DNM2), mRNA. /FEA=mRNA /GEN=DNM2 /PROD=dynamin 2 /DB_XREF=gi:4826699 /UG=Hs.167013 dynamin 2 /FL=gb:L36983.1 gb:NM_004945.1
talin 1	TLN1	1.22	1.2	203254_s_at	gb:NM_006289.1 /DEF=Homo sapiens talin (TLN), mRNA. /FEA=mRNA /GEN=TLN /PROD=talin /DB_XREF=gi:5454129 /UG=Hs.278559 talin /FL=gb:AF078828.1 gb:NM_006289.1 gb:AF177198.1
alpha isoform of regulatory subunit A, protein phosphatase 2	PPP2R1A	1.21	0.099875	200695_at	gb:NM_014225.1 /DEF=Homo sapiens protein phosphatase 2 (formerly 2A), regulatory subunit A (PR 65), alpha isoform (PPP2R1A), mRNA. /FEA=mRNA /GEN=PPP2R1A /PROD=protein phosphatase 2 (formerly 2A), regulatorysubunit A (PR 65), alpha isoform /DB_XREF=gi:7657474 /UG=Hs.173902 protein phosphatase 2 (formerly 2A), regulatory subunit A (PR 65), alpha isoform /FL=gb:J02902.1 gb:NM_014225.1
nucleolar protein family A, member 1	GAR1	1.21	1.10981	219110_at	gb:NM_018983.1 /DEF=Homo sapiens GAR1 protein (GAR1), mRNA. /FEA=mRNA /GEN=GAR1 /PROD=GAR1 protein /DB_XREF=gi:9506712 /UG=Hs.69851 nucleolar protein family A, member 1 (HACA small nucleolar RNPs) /FL=gb:BC003413.1 gb:NM_018983.1
DEAD (Asp-Glu-Ala-Asp) box polypeptide 18	DDX18	1.21	1.13	205763_s_at	gb:NM_006773.2 /DEF=Homo sapiens DEADH (Asp-Glu-Ala-AspHis) box polypeptide 18 (Myc-regulated) (DDX18), mRNA. /FEA=mRNA /GEN=DDX18 /PROD=DEADH (Asp-Glu-Ala-AspHis) box polypeptide 18 /DB_XREF=gi:13787205 /UG=Hs.100555 DEADH (Asp-Glu-Ala-AspHis) box polypeptide 18 (Myc-regulated) /FL=gb:NM_006773.2
DEK oncogene isoform 1	DEK	1.2	0.994057	200934_at	gb:NM_003472.1 /DEF=Homo sapiens DEK oncogene (DNA binding) (DEK), mRNA. /FEA=mRNA /GEN=DEK /PROD=DEK oncogene (DNA binding) /DB_XREF=gi:4503248 /UG=Hs.110713 DEK oncogene (DNA binding) /FL=gb:NM_003472.1
HPBRII-7	CPSF6	1.2	1.01434	202470_s_at	gb:NM_007007.1 /DEF=Homo sapiens cleavage and polyadenylation specific factor 6, 68kD subunit (CPSF6), mRNA. /FEA=mRNA /GEN=CPSF6 /PROD=cleavage and polyadenylation specific factor 6,68 kD subunit /DB_XREF=gi:5901927 /UG=Hs.64542 cleavage and polyadenylation specific factor 6, 68kD subunit /FL=gb:NM_007007.1
Tu translation elongation factor, mitochondrial precursor	TUFM	1.2	1.01528	201113_at	gb:NM_003321.1 /DEF=Homo sapiens Tu translation elongation factor, mitochondrial (TUFM), mRNA. /FEA=mRNA /GEN=TUFM /PROD=Tu translation elongation factor, mitochondrial /DB_XREF=gi:4507732 /UG=Hs.12084 Tu translation elongation factor, mitochondrial /FL=gb:BC001633.1 gb:NM_003321.1 gb:L38995.1
proteasome beta 1 subunit	PSMB1	1.2	1.06397	200876_s_at	gb:NM_002793.1 /DEF=Homo sapiens proteasome (prosome, macropain) subunit, beta type, 1 (PSMB1), mRNA. /FEA=mRNA /GEN=PSMB1 /PROD=proteasome (prosome, macropain) subunit, betatype, 1 /DB_XREF=gi:4506192 /UG=Hs.75748 proteasome (prosome, macropain) subunit, beta type, 1 /FL=gb:BC000508.1 gb:NM_002793.1
transcription factor CP2	TFCP2	1.2	1.15677	207627_s_at	gb:NM_005653.1 /DEF=Homo sapiens transcription factor CP2 (TFCP2), mRNA. /FEA=mRNA /GEN=TFCP2 /PROD=transcription factor CP2 /DB_XREF=gi:5032174 /UG=Hs.154970 transcription factor CP2 /FL=gb:U03495.1 gb:NM_005653.1
far upstream element-binding protein	FUBP1	1.2	9.94103	203091_at	gb:NM_003902.1 /DEF=Homo sapiens far upstream element (FUSE) binding protein 1 (FUBP1), mRNA. /FEA=mRNA /GEN=FUBP1 /PROD=far upstream element-binding protein /DB_XREF=gi:4503800 /UG=Hs.118962 far upstream element (FUSE) binding protein 1 /FL=gb:NM_003902.1 gb:U05040.1
RuvB-like 1	RUVBL1	1.19	1.06045	201614_s_at	gb:NM_003707.1 /DEF=Homo sapiens RuvB (E coli homolog)-like 1 (RUVBL1), mRNA. /FEA=mRNA /GEN=RUVBL1 /PROD=TATA binding protein interacting protein 49 kDa /DB_XREF=gi:4506752 /UG=Hs.272822 RuvB (E coli homolog)-like 1 /FL=gb:BC000519.1 gb:BC002993.1 gb:AB012122.1 gb:AF070735.1 gb:AF099084.1 gb:NM_003707.1
poly A binding protein, cytoplasmic 4 isoform 2	PABPC4	1.19	1.06637	201064_s_at	gb:NM_003819.2 /DEF=Homo sapiens poly(A)-binding protein, cytoplasmic 4 (inducible form) (PABPC4), mRNA. /FEA=mRNA /GEN=PABPC4 /PROD=poly(A)-binding protein, cytoplasmic 4(inducible form) /DB_XREF=gi:6552335 /UG=Hs.169900 poly(A)-binding protein, cytoplasmic 4 (inducible form) /FL=gb:NM_003819.2
origin recognition complex subunit 5 isoform 1	ORC5L	1.19	1.15	204957_at	gb:NM_002553.1 /DEF=Homo sapiens origin recognition complex, subunit 5 (yeast homolog)-like (ORC5L), mRNA. /FEA=mRNA /GEN=ORC5L /PROD=origin recognition complex, subunit 5 (yeasthomolog)-like /DB_XREF=gi:4505524 /UG=Hs.153138 origin recognition complex, subunit 5 (yeast homolog)-like /FL=gb:U92538.1 gb:AF047599.1 gb:AF049127.1 gb:NM_002553.1
DNA topoisomerase II, beta isozyme	TOP2B	1.19	1.40137	211987_at	Consensus includes gb:NM_001068.1 /DEF=Homo sapiens topoisomerase (DNA) II beta (180kD) (TOP2B), mRNA. /FEA=CDS /GEN=TOP2B /PROD=topoisomerase (DNA) II beta (180kD) /DB_XREF=gi:11225253 /UG=Hs.75248 topoisomerase (DNA) II beta (180kD) /FL=gb:NM_001068.1
replication factor C 2 isoform 1	RFC2	1.18	1.01715	203696_s_at	gb:NM_002914.1 /DEF=Homo sapiens replication factor C (activator 1) 2 (40kD) (RFC2), mRNA. /FEA=mRNA /GEN=RFC2 /PROD=replication factor C (activator 1) 2 (40kD) /DB_XREF=gi:4506486 /UG=Hs.139226 replication factor C (activator 1) 2 (40kD) /FL=gb:M87338.1 gb:NM_002914.1
chromodomain helicase DNA binding protein 4	CHD4	1.18	1.04184	201184_s_at	gb:NM_001273.1 /DEF=Homo sapiens chromodomain helicase DNA binding protein 4 (CHD4), mRNA. /FEA=mRNA /GEN=CHD4 /PROD=chromodomain helicase DNA binding protein 4 /DB_XREF=gi:4557452 /UG=Hs.74441 chromodomain helicase DNA binding protein 4 /FL=gb:NM_001273.1
flotillin 1	FLOT1	1.17	1.09	208749_x_at	gb:AF085357.1 /DEF=Homo sapiens flotillin mRNA, complete cds. /FEA=mRNA /PROD=flotillin /DB_XREF=gi:5114048 /UG=Hs.179986 flotillin 1 /FL=gb:BC001146.1 gb:AF085357.1 gb:AF089750.2 gb:NM_005803.2
hCG18251, isoform CRA_a	ASNS	1.17	1.478	205047_s_at	gb:NM_001673.1 /DEF=Homo sapiens asparagine synthetase (ASNS), mRNA. /FEA=mRNA /GEN=ASNS /PROD=asparagine synthetase /DB_XREF=gi:4502258 /UG=Hs.75692 asparagine synthetase /FL=gb:M27396.1 gb:NM_001673.1
minichromosome maintenance complex component 2	MCM2	1.16	0.109224	202107_s_at	gb:NM_004526.1 /DEF=Homo sapiens minichromosome maintenance deficient (S. cerevisiae) 2 (mitotin) (MCM2), mRNA. /FEA=mRNA /GEN=MCM2 /PROD=minichromosome maintenance deficient (S.cerevisiae) 2 (mitotin) /DB_XREF=gi:4758705 /UG=Hs.57101 minichromosome maintenance deficient (S. cerevisiae) 2 (mitotin) /FL=gb:D83987.1 gb:NM_004526.1
programmed cell death 6	PDCD6	1.16	1.0825	203415_at	gb:NM_013232.1 /DEF=Homo sapiens programmed cell death 6 (PDCD6), mRNA. /FEA=mRNA /GEN=PDCD6 /PROD=programmed cell death 6 /DB_XREF=gi:7019484 /UG=Hs.80019 programmed cell death 6 /FL=gb:AF035606.1 gb:U58773.1 gb:NM_013232.1
annexin IV	ANXA4	1.16	1.12355	201302_at	gb:NM_001153.2 /DEF=Homo sapiens annexin A4 (ANXA4), mRNA. /FEA=mRNA /GEN=ANXA4 /PROD=annexin IV /DB_XREF=gi:4809272 /UG=Hs.77840 annexin A4 /FL=gb:D78152.1 gb:BC000182.1 gb:M82809.1 gb:M19383.1 gb:NM_001153.2
TAR DNA binding protein	TARDBP	1.15	1.02434	200020_at	gb:NM_007375.1 /DEF=Homo sapiens TAR DNA binding protein (TARDBP), mRNA. /FEA=mRNA /GEN=TARDBP /PROD=TAR DNA binding protein /DB_XREF=gi:6678270 /UG=Hs.193989 TAR DNA binding protein /FL=gb:AL050265.1 gb:NM_007375.1 gb:U23731.1
tubulin, beta	TUBB	1.15	1.0313	204141_at	gb:NM_001069.1 /DEF=Homo sapiens tubulin, beta polypeptide (TUBB), mRNA. /FEA=mRNA /GEN=TUBB /PROD=tubulin, beta polypeptide /DB_XREF=gi:4507728 /UG=Hs.179661 tubulin, beta polypeptide /FL=gb:BC001194.1 gb:NM_001069.1
nucleoporin 54kDa	NUP54	1.15	1.05512	218256_s_at	gb:NM_017426.1 /DEF=Homo sapiens nucleoporin p54 (NUP54), mRNA. /FEA=mRNA /GEN=NUP54 /PROD=nucleoporin p54 /DB_XREF=gi:8393857 /UG=Hs.9082 nucleoporin p54 /FL=gb:AF157322.1 gb:NM_017426.1
retinoblastoma binding protein 5	RBBP5	1.15	1.12428	205169_at	gb:NM_005057.1 /DEF=Homo sapiens retinoblastoma-binding protein 5 (RBBP5), mRNA. /FEA=mRNA /GEN=RBBP5 /PROD=retinoblastoma-binding protein 5 /DB_XREF=gi:4826969 /UG=Hs.72984 retinoblastoma-binding protein 5 /FL=gb:NM_005057.1
cleavage stimulation factor subunit 3 isoform 1	CSTF3	1.14	1.01605	203947_at	gb:NM_001326.1 /DEF=Homo sapiens cleavage stimulation factor, 3 pre-RNA, subunit 3, 77kD (CSTF3), mRNA. /FEA=mRNA /GEN=CSTF3 /PROD=cleavage stimulation factor subunit 3 /DB_XREF=gi:4557494 /UG=Hs.180034 cleavage stimulation factor, 3 pre-RNA, subunit 3, 77kD /FL=gb:NM_001326.1 gb:U15782.1
ARP3 actin-related protein 3 homolog	ACTR3	1.14	10.3713	200996_at	gb:NM_005721.2 /DEF=Homo sapiens ARP3 (actin-related protein 3, yeast) homolog (ACTR3), mRNA. /FEA=mRNA /GEN=ACTR3 /PROD=ARP3 (actin-related protein 3, yeast) homolog /DB_XREF=gi:7262289 /UG=Hs.5321 ARP3 (actin-related protein 3, yeast) homolog /FL=gb:AF006083.1 gb:NM_005721.2
structural maintenance of chromosomes 2	SMC2	1.13	0.11	213253_at	Consensus includes gb:AU154486 /FEA=EST /DB_XREF=gi:11016007 /DB_XREF=est:AU154486 /CLONE=NT2RP4001238 /UG=Hs.119023 SMC2 (structural maintenance of chromosomes 2, yeast)-like 1
L-lactate dehydrogenase B	LDHB	1.13	0.987188	201030_x_at	gb:NM_002300.1 /DEF=Homo sapiens lactate dehydrogenase B (LDHB), mRNA. /FEA=mRNA /GEN=LDHB /PROD=lactate dehydrogenase B /DB_XREF=gi:4557031 /UG=Hs.234489 lactate dehydrogenase B /FL=gb:BC002362.1 gb:NM_002300.1
glucose phosphate isomerase	GPI	1.13	1.00676	208308_s_at	gb:NM_000175.1 /DEF=Homo sapiens glucose phosphate isomerase (GPI), mRNA. /FEA=mRNA /GEN=GPI /PROD=glucose phosphate isomerase /DB_XREF=gi:4504086 /UG=Hs.180532 glucose phosphate isomerase /FL=gb:BC004982.1 gb:K03515.1 gb:NM_000175.1
apoptosis inhibitor 5 isoform b	API5	1.13	1.03	214960_at	Consensus includes gb:AF229253.1 /DEF=Homo sapiens clone FIF N1 fibroblast growth factor 2-interacting factor (API5) mRNA, partial cds.; alternatively spliced. /FEA=mRNA /GEN=API5 /PROD=fibroblast growth factor 2-interacting factor /DB_XREF=gi:12656082 /UG=Hs.227913 API5-like 1
tyrosine 3-monooxygenase/tryptophan 5-monooxygenase activation protein, beta polypeptide	YWHAB	1.13	1.03	204240_s_at	gb:NM_006444.1 /DEF=Homo sapiens structural maintenance of chromosomes (SMC) family member, chromosome-associated protein E (CAP-E), mRNA. /FEA=mRNA /GEN=CAP-E /PROD=structural maintenance of chromosomes (SMC)family member, chromosome-associated protein E /DB_XREF=gi:5453590 /UG=Hs.119023 SMC2 (structural maintenance of chromosomes 2, yeast)-like 1 /FL=gb:AF092563.1 gb:NM_006444.1
high-mobility group box 2	HMGB2	1.12	0.999013	203411_s_at	gb:NM_005572.1 /DEF=Homo sapiens lamin AC (LMNA), mRNA. /FEA=mRNA /GEN=LMNA /PROD=lamin AC /DB_XREF=gi:5031874 /UG=Hs.77886 lamin AC /FL=gb:BC000511.1 gb:BC003162.1 gb:M13451.1 gb:NM_005572.1
integrator complex subunit 1	INTS1	1.12	1.04763	214437_s_at	Consensus includes gb:NM_005412.1 /DEF=Homo sapiens serine hydroxymethyltransferase 2 (mitochondrial) (SHMT2), mRNA. /FEA=CDS /GEN=SHMT2 /PROD=serine hydroxymethyltransferase 2(mitochondrial) /DB_XREF=gi:4885594 /UG=Hs.75069 serine hydroxymethyltransferase 2 (mitochondrial) /FL=gb:NM_005412.1
serine hydroxymethyltransferase 2 (mitochondrial)	SHMT2	1.12	1.05	214437_s_at	Consensus includes gb:NM_005412.1 /DEF=Homo sapiens serine hydroxymethyltransferase 2 (mitochondrial) (SHMT2), mRNA. /FEA=CDS /GEN=SHMT2 /PROD=serine hydroxymethyltransferase 2(mitochondrial) /DB_XREF=gi:4885594 /UG=Hs.75069 serine hydroxymethyltransferase 2 (mitochondrial) /FL=gb:NM_005412.1
fusion (involved in t(12	FUS	1.12	1.08	200959_at	gb:NM_004960.1 /DEF=Homo sapiens fusion, derived from t(12;16) malignant liposarcoma (FUS), mRNA. /FEA=mRNA /GEN=FUS /PROD=fusion, derived from t(12;16) malignantliposarcoma /DB_XREF=gi:4826733 /UG=Hs.99969 fusion, derived from t(12;16) malignant liposarcoma /FL=gb:BC000402.1 gb:BC002459.1 gb:NM_004960.1
lamin A/C isoform 1 precursor	LMNA	1.12	9.8044	210731_s_at	Consensus includes gb:AL136105 /DEF=Human DNA sequence from clone RP4-670F13 on chromosome 1q42.2-43. Contains an enolase 1, (alpha) (ENO1) pseudogene, the gene for Po66 carbohydrate binding protein similar to soluble galactoside-binding lectin 8 (galectin 8, LGALS8), the 3 end of ... /FEA=mRNA_3 /DB_XREF=gi:9801288 /UG=Hs.4082 lectin, galactoside-binding, soluble, 8 (galectin 8) /FL=gb:AF342816.…
peroxisomal enoyl-coenzyme A hydratase-like protein	ECH1	1.11	0.106005	200789_at	gb:NM_001398.1 /DEF=Homo sapiens enoyl Coenzyme A hydratase 1, peroxisomal (ECH1), mRNA. /FEA=mRNA /GEN=ECH1 /PROD=peroxisomal enoyl-coenzyme A hydratase-likeprotein /DB_XREF=gi:4503446 /UG=Hs.196176 enoyl Coenzyme A hydratase 1, peroxisomal /FL=gb:NM_001398.1 gb:U16660.1
small nuclear ribonucleoprotein polypeptide C	SNRPC	1.11	1.01471	201342_at	gb:NM_003093.1 /DEF=Homo sapiens small nuclear ribonucleoprotein polypeptide C (SNRPC), mRNA. /FEA=mRNA /GEN=SNRPC /PROD=small nuclear ribonucleoprotein polypeptide C /DB_XREF=gi:4507126 /UG=Hs.1063 small nuclear ribonucleoprotein polypeptide C /FL=gb:NM_003093.1
minichromosome maintenance complex component 3	MCM3	1.11	1.09541	201555_at	gb:NM_002388.2 /DEF=Homo sapiens minichromosome maintenance deficient (S. cerevisiae) 3 (MCM3), mRNA. /FEA=mRNA /GEN=MCM3 /PROD=minichromosome maintenance deficient (S.cerevisiae) 3 /DB_XREF=gi:6631094 /UG=Hs.179565 minichromosome maintenance deficient (S. cerevisiae) 3 /FL=gb:BC001626.1 gb:NM_002388.2 gb:D38073.1
enolase 1	ENO1	1.11	100.8	201231_s_at	gb:NM_001428.1 /DEF=Homo sapiens enolase 1, (alpha) (ENO1), mRNA. /FEA=mRNA /GEN=ENO1 /PROD=enolase 1, (alpha) /DB_XREF=gi:4503570 /UG=Hs.254105 enolase 1, (alpha) /FL=gb:BC001810.1 gb:BC004458.1 gb:M14328.1 gb:NM_001428.1
sorting nexin 6 isoform b	SNX6	1.09	0.991089	217789_at	gb:NM_021249.1 /DEF=Homo sapiens sorting nexin 6 (SNX6), mRNA. /FEA=mRNA /GEN=SNX6 /PROD=sorting nexin 6 /DB_XREF=gi:13027619 /UG=Hs.284291 sorting nexin 6 /FL=gb:BC001798.1 gb:NM_021249.1 gb:AF121856.1
RAE1 (RNA export 1, S.pombe) homolog	RAE1	1.09	1.09	201558_at	gb:NM_003610.1 /DEF=Homo sapiens RAE1 (RNA export 1, S.pombe) homolog (RAE1), mRNA. /FEA=mRNA /GEN=RAE1 /PROD=RAE1 (RNA export 1, S.pombe) homolog /DB_XREF=gi:4506398 /UG=Hs.196209 RAE1 (RNA export 1, S.pombe) homolog /FL=gb:U84720.1 gb:NM_003610.1
nucleophosmin 1 isoform 1	NPM1	1.08	0.989534	216387_x_at	Consensus includes gb:AL353580 /DEF=Human DNA sequence from clone RP11-248N6 on chromosome 13 Contains ESTs, STSs and GSSs. Contains two olfactory receptor pseudogenes, an NPM1 (nucleophosmin, nucleolar phosphoprotein B23, numatrin) pseudogene and a BCR (breakpoint cluster region) p... /FEA=CDS_2 /DB_XREF=gi:9944152 /UG=Hs.326589 Human DNA sequence from clone RP11-248N6 on chromosome 13 Contains …
non-POU domain containing, octamer-binding	NONO	1.08	1.00595	200057_s_at	gb:NM_007363.2 /DEF=Homo sapiens non-POU-domain-containing, octamer-binding (NONO), mRNA. /FEA=mRNA /GEN=NONO /PROD=non-Pou domain-containing octamer (ATGCAAAT)binding protein /DB_XREF=gi:7657382 /UG=Hs.172207 non-POU-domain-containing, octamer-binding /FL=gb:NM_007363.2
CDC5-like	CDC5L	1.08	1.10165	209056_s_at	Consensus includes gb:NM_001253.1 /DEF=Homo sapiens CDC5 (cell division cycle 5, S. pombe, homolog)-like (CDC5L), mRNA. /FEA=CDS /GEN=CDC5L /PROD=CDC5 (cell division cycle 5, S. pombe,homolog)-like /DB_XREF=gi:11067746 /UG=Hs.155174 CDC5 (cell division cycle 5, S. pombe, homolog)-like /FL=gb:NM_001253.1 gb:U86753.1 gb:AB007892.1
dynactin 1 isoform 1	DCTN1	1.08	1.2553	201082_s_at	gb:NM_004082.2 /DEF=Homo sapiens dynactin 1 (p150, Glued (Drosophila) homolog) (DCTN1), transcript variant 1, mRNA. /FEA=mRNA /GEN=DCTN1 /PROD=dynactin 1, isoform 1 /DB_XREF=gi:13259509 /UG=Hs.74617 dynactin 1 (p150, Glued (Drosophila) homolog) /FL=gb:NM_023019.1 gb:NM_004082.2
ELAV-like 1	ELAVL1	1.07	0.914705	201727_s_at	gb:NM_001419.1 /DEF=Homo sapiens ELAV (embryonic lethal, abnormal vision, Drosophila)-like 1 (Hu antigen R) (ELAVL1), mRNA. /FEA=mRNA /GEN=ELAVL1 /PROD=ELAV (embryonic lethal, abnormal vision,Drosophila)-like 1 (Hu antigen R) /DB_XREF=gi:4503550 /UG=Hs.12379 ELAV (embryonic lethal, abnormal vision, Drosophila)-like 1 (Hu antigen R) /FL=gb:U38175.1 gb:BC003376.1 gb:NM_001419.1
cyclin K isoform 1	CCNK	1.07	0.99	219273_at	gb:NM_003858.1 /DEF=Homo sapiens cyclin K (CCNK), mRNA. /FEA=mRNA /GEN=CCNK /PROD=cyclin K /DB_XREF=gi:4502624 /UG=Hs.164866 cyclin K /FL=gb:AF060515.1 gb:NM_003858.1
SWI/SNF-related matrix-associated actin-dependent regulator of chromatin e1	SMARCE1	1.07	1.02071	211989_at	Consensus includes gb:NM_003079.1 /DEF=Homo sapiens SWISNF related, matrix associated, actin dependent regulator of chromatin, subfamily e, member 1 (SMARCE1), mRNA. /FEA=CDS /GEN=SMARCE1 /PROD=SWISNF related, matrix associated, actindependent regulator of chromatin, subfamily e, member 1 /DB_XREF=gi:4507088 /UG=Hs.332848 SWISNF related, matrix associated, actin dependent regulator of chromatin, …
nucleolin	NCL	1.07	1.02799	200610_s_at	gb:NM_005381.1 /DEF=Homo sapiens nucleolin (NCL), mRNA. /FEA=mRNA /GEN=NCL /PROD=nucleolin /DB_XREF=gi:4885510 /UG=Hs.79110 nucleolin /FL=gb:NM_005381.1
golgi apparatus protein 1	GLG1	1.07	1.06	214730_s_at	Consensus includes gb:AK025457.1 /DEF=Homo sapiens cDNA: FLJ21804 fis, clone HEP00746, highly similar to HSU64791 Human Golgi membrane sialoglycoprotein MG160 (GLG1) mRNA. /FEA=mRNA /DB_XREF=gi:10437977 /UG=Hs.78979 Golgi apparatus protein 1
adenylyl cyclase-associated protein	CAP1	1.07	10.04	200625_s_at	gb:NM_006367.2 /DEF=Homo sapiens adenylyl cyclase-associated protein (CAP), mRNA. /FEA=mRNA /GEN=CAP /PROD=adenylyl cyclase-associated protein /DB_XREF=gi:10938021 /UG=Hs.104125 adenylyl cyclase-associated protein /FL=gb:NM_006367.2 gb:L12168.1 gb:M98474.1
integrin-linked kinase	ILK	1.06	0.936465	201234_at	gb:NM_004517.1 /DEF=Homo sapiens integrin-linked kinase (ILK), mRNA. /FEA=mRNA /GEN=ILK /PROD=integrin-linked kinase /DB_XREF=gi:4758605 /UG=Hs.6196 integrin-linked kinase /FL=gb:U40282.1 gb:NM_004517.1
carbamoylphosphate synthetase 2/aspartate transcarbamylase/dihydroorotase	CAD	1.06	0.98	202715_at	gb:NM_004341.1 /DEF=Homo sapiens carbamoyl-phosphate synthetase 2, aspartate transcarbamylase, and dihydroorotase (CAD), nuclear gene encoding mitochondrial protein, mRNA. /FEA=mRNA /GEN=CAD /PROD=carbamoyl-phosphate synthetase 2, aspartatetranscarbamylase, and dihydroorotase /DB_XREF=gi:4757895 /UG=Hs.154868 carbamoyl-phosphate synthetase 2, aspartate transcarbamylase, and dihydroorotase /FL=gb:…
inosine monophosphate dehydrogenase 2	IMPDH2	1.06	0.990325	201892_s_at	gb:NM_000884.1 /DEF=Homo sapiens IMP (inosine monophosphate) dehydrogenase 2 (IMPDH2), mRNA. /FEA=mRNA /GEN=IMPDH2 /PROD=IMP (inosine monophosphate) dehydrogenase 2 /DB_XREF=gi:4504688 /UG=Hs.75432 IMP (inosine monophosphate) dehydrogenase 2 /FL=gb:J04208.1 gb:NM_000884.1
nucleolar protein family A, member 2	NHP2	1.06	1.0175	209104_s_at	gb:BC000009.1 /DEF=Homo sapiens, likely homolog of yeast Nhp2, component of the HACA snoRNP; hypothetical protein FLJ20479, clone MGC:1038, mRNA, complete cds. /FEA=mRNA /PROD=likely homolog of yeast Nhp2, component of theHACA snoRNP; hypothetical protein FLJ20479 /DB_XREF=gi:12652540 /UG=Hs.23990 nucleolar protein family A, member 2 (HACA small nucleolar RNPs) /FL=gb:BC000009.1 gb:NM_017838.1
protein phosphatase 1 regulatory inhibitor subunit 8 isoform alpha	PPP1R8	1.06	1.02621	207830_s_at	gb:NM_002713.1 /DEF=Homo sapiens protein phosphatase 1, regulatory (inhibitor) subunit 8 (PPP1R8), mRNA. /FEA=mRNA /GEN=PPP1R8 /PROD=protein phosphatase 1, regulatory (inhibitor)subunit 8 /DB_XREF=gi:4506014 /UG=Hs.78961 protein phosphatase 1, regulatory (inhibitor) subunit 8 /FL=gb:NM_002713.1 gb:U14575.1
squamous cell carcinoma antigen recognized by T cells 1	SART1	1.06	1.05527	200051_at	gb:NM_005146.1 /DEF=Homo sapiens squamous cell carcinoma antigen recognised by T cells (SART1), mRNA. /FEA=mRNA /GEN=SART1 /PROD=squamous cell carcinoma antigen recognised by Tcells /DB_XREF=gi:10863888 /UG=Hs.288319 squamous cell carcinoma antigen recognised by T cells /FL=gb:NM_005146.1 gb:BC001058.1 gb:AB006198.1
brain glycogen phosphorylase	PYGB	1.06	1.06172	201481_s_at	gb:NM_002862.1 /DEF=Homo sapiens phosphorylase, glycogen; brain (PYGB), nuclear gene encoding mitochondrial protein, mRNA. /FEA=mRNA /GEN=PYGB /PROD=phosphorylase, glycogen; brain /DB_XREF=gi:4506350 /UG=Hs.75658 phosphorylase, glycogen; brain /FL=gb:U47025.1 gb:NM_002862.1
RNA binding motif protein 5	RBM5	1.06	1.09315	201395_at	gb:NM_005778.1 /DEF=Homo sapiens RNA binding motif protein 5 (RBM5), mRNA. /FEA=mRNA /GEN=RBM5 /PROD=RNA binding motif protein 5 /DB_XREF=gi:5032030 /UG=Hs.201675 RNA binding motif protein 5 /FL=gb:U23946.1 gb:BC002957.1 gb:AF091263.1 gb:NM_005778.1
Na+/K+ -ATPase alpha 1 subunit isoform a proprotein	ATP1A1	1.05	0.0100213	220948_s_at	gb:NM_000701.1 /DEF=Homo sapiens ATPase, Na+K+ transporting, alpha 1 polypeptide (ATP1A1), mRNA. /FEA=mRNA /GEN=ATP1A1 /PROD=ATPase, Na+K+ transporting, alpha 1polypeptide /DB_XREF=gi:4502268 /UG=Hs.76549 ATPase, Na+K+ transporting, alpha 1 polypeptide /FL=gb:NM_000701.1 gb:U16798.1
splicing factor, arginine/serine-rich 1 isoform 1	SFRS1	1.05	0.843993	201742_x_at	gb:NM_006924.1 /DEF=Homo sapiens splicing factor, arginineserine-rich 1 (splicing factor 2, alternate splicing factor) (SFRS1), mRNA. /FEA=mRNA /GEN=SFRS1 /PROD=splicing factor, arginineserine-rich 1(splicing factor 2, alternate splicing factor) /DB_XREF=gi:5902075 /UG=Hs.73737 splicing factor, arginineserine-rich 1 (splicing factor 2, alternate splicing factor) /FL=gb:M69040.1 gb:NM_006924.1
kinesin family member 5B	KIF5B	1.05	0.933094	201992_s_at	gb:NM_004521.1 /DEF=Homo sapiens kinesin family member 5B (KIF5B), mRNA. /FEA=mRNA /GEN=KIF5B /PROD=kinesin family member 5B /DB_XREF=gi:4758647 /UG=Hs.149436 kinesin family member 5B /FL=gb:NM_004521.1
stromal antigen 2 isoform b	STAG2	1.05	0.94572	207983_s_at	gb:NM_006603.1 /DEF=Homo sapiens stromal antigen 2 (STAG2), mRNA. /FEA=mRNA /GEN=STAG2 /PROD=stromal antigen 2 /DB_XREF=gi:5730068 /UG=Hs.8217 stromal antigen 2 /FL=gb:NM_006603.1
calumenin isoform a precursor	CALU	1.05	0.97	200757_s_at	gb:NM_001219.2 /DEF=Homo sapiens calumenin (CALU), mRNA. /FEA=mRNA /GEN=CALU /PROD=calumenin precursor /DB_XREF=gi:6005991 /UG=Hs.7753 calumenin /FL=gb:U67280.1 gb:AF013759.1 gb:NM_001219.2
triosephosphate isomerase 1	TPI1	1.05	0.985852	210050_at	gb:M10036.1 /DEF=Human triosephosphate isomerase mRNA, complete cds. /FEA=mRNA /GEN=TPI1 /DB_XREF=gi:339840 /UG=Hs.83848 triosephosphate isomerase 1 /FL=gb:M10036.1
interleukin enhancer binding factor 3 isoform b	ILF3	1.05	1.023	217805_at	gb:NM_004516.1 /DEF=Homo sapiens interleukin enhancer binding factor 3, 90kD (ILF3), mRNA. /FEA=mRNA /GEN=ILF3 /PROD=interleukin enhancer binding factor 3, 90kD /DB_XREF=gi:4758603 /UG=Hs.256583 interleukin enhancer binding factor 3, 90kD /FL=gb:BC003086.1 gb:NM_004516.1 gb:U10324.1 gb:AF167570.1 gb:NM_012218.1
flightless I homolog	FLII	1.05	1.03	212024_x_at	Consensus includes gb:U80184 /DEF=Homo sapiens FLII gene, complete cds /FEA=mRNA /DB_XREF=gi:2138289 /UG=Hs.83849 flightless I (Drosophila) homolog
nucleolar protein 5A	NOP56	1.05	10.922	200875_s_at	gb:NM_006392.1 /DEF=Homo sapiens nucleolar protein (KKED repeat) (NOP56), mRNA. /FEA=mRNA /GEN=NOP56 /PROD=nucleolar protein (KKED repeat) /DB_XREF=gi:5453793 /UG=Hs.296585 nucleolar protein (KKED repeat) /FL=gb:NM_006392.1
casein kinase II alpha 1 subunit isoform a	CSNK2A1	1.04	1	212072_s_at	Consensus includes gb:AL049761 /DEF=Human DNA sequence from clone RP5-863C7 on chromosome 20p12.3-13. Contains the CSNK2A1 gene for casein kinase 2 alpha 1 polypeptide (EC 2.7.1.37), ESTs, STSs and GSSs /FEA=mRNA_2 /DB_XREF=gi:5738437 /UG=Hs.155140 casein kinase 2, alpha 1 polypeptide
splicing factor, arginine/serine-rich 4	SFRS4	1.04	1.05	201696_at	gb:NM_005626.1 /DEF=Homo sapiens splicing factor, arginineserine-rich 4 (SFRS4), mRNA. /FEA=mRNA /GEN=SFRS4 /PROD=splicing factor, arginineserine-rich 4 /DB_XREF=gi:5032088 /UG=Hs.76122 splicing factor, arginineserine-rich 4 /FL=gb:BC002781.1 gb:L14076.1 gb:NM_005626.1
calreticulin precursor	CALR	1.04	1.06	200935_at	gb:NM_004343.2 /DEF=Homo sapiens calreticulin (CALR), mRNA. /FEA=mRNA /GEN=CALR /PROD=calreticulin precursor /DB_XREF=gi:5921996 /UG=Hs.16488 calreticulin /FL=gb:BC002500.1 gb:M84739.1 gb:M32294.1 gb:NM_004343.2
ubiquitin specific protease 14 isoform a	USP14	1.04	1.07312	201672_s_at	gb:NM_005151.1 /DEF=Homo sapiens ubiquitin specific protease 14 (tRNA-guanine transglycosylase) (USP14), mRNA. /FEA=mRNA /GEN=USP14 /PROD=ubiquitin specific protease 14 (tRNA-guaninetransglycosylase) /DB_XREF=gi:4827049 /UG=Hs.75981 ubiquitin specific protease 14 (tRNA-guanine transglycosylase) /FL=gb:BC003556.1 gb:NM_005151.1 gb:U30888.1
glycyl-tRNA synthetase	GARS	1.04	1.10874	210005_at	gb:D32051.1 /DEF=Human mRNA for GARS protein, complete cds. /FEA=mRNA /PROD=GARS protein /DB_XREF=gi:509032 /UG=Hs.82285 phosphoribosylglycinamide formyltransferase, phosphoribosylglycinamide synthetase, phosphoribosylaminoimidazole synthetase /FL=gb:D32051.1
eukaryotic translation termination factor 1	ETF1	1.04	10.6608	201574_at	gb:NM_004730.1 /DEF=Homo sapiens eukaryotic translation termination factor 1 (ETF1), mRNA. /FEA=mRNA /GEN=ETF1 /PROD=eukaryotic translation termination factor 1 /DB_XREF=gi:4759033 /UG=Hs.77324 eukaryotic translation termination factor 1 /FL=gb:U90176.1 gb:M75715.1 gb:NM_004730.1
protein kinase, DNA-activated, catalytic polypeptide isoform 1	PRKDC	1.03	0.896044	210543_s_at	gb:U34994.3 /DEF=Homo sapiens DNA dependent protein kinase catalytic subunit (PRKDC) mRNA, complete cds; alternatively spliced. /FEA=mRNA /GEN=PRKDC /PROD=DNA dependent protein kinase catalytic subunit /DB_XREF=gi:13606055 /UG=Hs.155637 protein kinase, DNA-activated, catalytic polypeptide /FL=gb:U34994.3
heterogeneous nuclear ribonucleoprotein D-like	HNRPDL	1.03	0.96967	201993_x_at	gb:NM_005463.1 /DEF=Homo sapiens heterogeneous nuclear ribonucleoprotein D-like (HNRPDL), mRNA. /FEA=mRNA /GEN=HNRPDL /PROD=heterogeneous nuclear ribonucleoprotein D-like /DB_XREF=gi:4885422 /UG=Hs.170311 heterogeneous nuclear ribonucleoprotein D-like /FL=gb:AB017019.1 gb:NM_005463.1
splicing factor, arginine/serine-rich 5	SFRS5	1.03	1.09513	203380_x_at	gb:NM_006925.1 /DEF=Homo sapiens splicing factor, arginineserine-rich 5 (SFRS5), mRNA. /FEA=mRNA /GEN=SFRS5 /PROD=splicing factor, arginineserine-rich 5 /DB_XREF=gi:5902077 /UG=Hs.166975 splicing factor, arginineserine-rich 5 /FL=gb:U30827.1 gb:NM_006925.1
chromodomain helicase DNA binding protein 1-like	CHD1L	1.03	9.15397	207645_s_at	gb:NM_004284.1 /DEF=Homo sapiens chromodomain helicase DNA binding protein 1-like (CHD1L), mRNA. /FEA=mRNA /GEN=CHD1L /PROD=chromodomain helicase DNA binding protein1-like /DB_XREF=gi:4757977 /UG=Hs.159273 chromodomain helicase DNA binding protein 1-like /FL=gb:AF054177.1 gb:NM_004284.1
proteasome 26S ATPase subunit 2	PSMC2	1.03	10.9867	201068_s_at	gb:NM_002803.1 /DEF=Homo sapiens proteasome (prosome, macropain) 26S subunit, ATPase, 2 (PSMC2), mRNA. /FEA=mRNA /GEN=PSMC2 /PROD=proteasome (prosome, macropain) 26S subunit,ATPase, 2 /DB_XREF=gi:4506208 /UG=Hs.61153 proteasome (prosome, macropain) 26S subunit, ATPase, 2 /FL=gb:BC002589.1 gb:D11094.1 gb:NM_002803.1
structure specific recognition protein 1	SSRP1	1.02	1.00838	200957_s_at	gb:NM_003146.1 /DEF=Homo sapiens structure specific recognition protein 1 (SSRP1), mRNA. /FEA=mRNA /GEN=SSRP1 /PROD=structure specific recognition protein 1 /DB_XREF=gi:4507240 /UG=Hs.79162 structure specific recognition protein 1 /FL=gb:BC005116.1 gb:M86737.1 gb:NM_003146.1
FSHD region gene 1	FRG1	1.02	1.06249	204145_at	gb:NM_004477.1 /DEF=Homo sapiens FSHD region gene 1 (FRG1), mRNA. /FEA=mRNA /GEN=FRG1 /PROD=FSHD region gene 1 /DB_XREF=gi:4758403 /UG=Hs.203772 FSHD region gene 1 /FL=gb:L76159.1 gb:NM_004477.1
nucleosome assembly protein 1-like 1	NAP1L1	1.02	1.09218	204528_s_at	gb:NM_004537.1 /DEF=Homo sapiens nucleosome assembly protein 1-like 1 (NAP1L1), mRNA. /FEA=mRNA /GEN=NAP1L1 /PROD=nucleosome assembly protein 1-like 1 /DB_XREF=gi:4758755 /UG=Hs.179662 nucleosome assembly protein 1-like 1 /FL=gb:M86667.1 gb:NM_004537.1
DNA directed RNA polymerase II polypeptide E	POLR2E	1.02	1.09685	217854_s_at	gb:NM_002695.1 /DEF=Homo sapiens polymerase (RNA) II (DNA directed) polypeptide E (25kD) (POLR2E), mRNA. /FEA=mRNA /GEN=POLR2E /PROD=polymerase (RNA) II (DNA directed) polypeptide E(25kD) /DB_XREF=gi:4505944 /UG=Hs.24301 polymerase (RNA) II (DNA directed) polypeptide E (25kD) /FL=gb:BC004441.1 gb:NM_002695.1 gb:J04965.1 gb:D38251.1
proteasome 26S non-ATPase subunit 3	PSMD3	1.02	1.11194	201388_at	gb:NM_002809.1 /DEF=Homo sapiens proteasome (prosome, macropain) 26S subunit, non-ATPase, 3 (PSMD3), mRNA. /FEA=mRNA /GEN=PSMD3 /PROD=proteasome (prosome, macropain) 26S subunit,non-ATPase, 3 /DB_XREF=gi:4506228 /UG=Hs.9736 proteasome (prosome, macropain) 26S subunit, non-ATPase, 3 /FL=gb:BC000074.1 gb:BC004859.1 gb:D67025.1 gb:AF091075.1 gb:NM_002809.1
replication factor C 4	RFC4	1.02	1.15235	204023_at	gb:NM_002916.1 /DEF=Homo sapiens replication factor C (activator 1) 4 (37kD) (RFC4), mRNA. /FEA=mRNA /GEN=RFC4 /PROD=replication factor C (activator 1) 4 (37kD) /DB_XREF=gi:4506490 /UG=Hs.35120 replication factor C (activator 1) 4 (37kD) /FL=gb:M87339.1 gb:NM_002916.1
aconitase 2 precursor	ACO2	1.01	0.96	217337_at	Consensus includes gb:AL021877 /DEF=Human DNA sequence from clone RP1-101G11 on chromosome 22q12 Contains an ACO2 (Mitochondrial Aconitate Hydratase (Aconitase, Citrate Hydro-Lyase, EC 4.2.1.3)) pseudogene, ESTs, STSs, GSSs and a CpG islandn /FEA=CDS /DB_XREF=gi:3820976 /UG=Hs.247772 Human DNA sequence from clone RP1-101G11 on chromosome 22q12 Contains an ACO2 (Mitochondrial Aconitate Hydratase (…
proteasome 26S ATPase subunit 1	PSMC1	1.01	1.0044	204219_s_at	gb:NM_002802.1 /DEF=Homo sapiens proteasome (prosome, macropain) 26S subunit, ATPase, 1 (PSMC1), mRNA. /FEA=mRNA /GEN=PSMC1 /PROD=proteasome (prosome, macropain) 26S subunit,ATPase, 1 /DB_XREF=gi:4506206 /UG=Hs.4745 proteasome (prosome, macropain) 26S subunit, ATPase, 1 /FL=gb:L02426.1 gb:NM_002802.1
Ewing sarcoma breakpoint region 1 isoform EWS	EWSR1	1.01	9.18646	213779_at	Consensus includes gb:AL031186 /DEF=Human DNA sequence from clone CTA-984G1 on chromosome 22q12.1-12.2 Contains the 5 part of the EWSR1 gene for Ewing sarcoma breakpoint region 1 protein, a novel gene and the 3 part of a novel gene with Collagen triple helix repeats. Contains ESTs... /FEA=mRNA_1 /DB_XREF=gi:4581429 /UG=Hs.289106 Human DNA sequence from clone CTA-984G1 on chromosome 22q12.1-12.2 C…
splicing factor proline/glutamine rich (polypyrimidine tract binding protein associated)	SFPQ	1.01	10.5813	201586_s_at	gb:NM_005066.1 /DEF=Homo sapiens splicing factor prolineglutamine rich (polypyrimidine tract-binding protein-associated) (SFPQ), mRNA. /FEA=mRNA /GEN=SFPQ /PROD=splicing factor prolineglutamine rich(polypyrimidine tract-binding protein-associated) /DB_XREF=gi:4826997 /UG=Hs.180610 splicing factor prolineglutamine rich (polypyrimidine tract-binding protein-associated) /FL=gb:NM_005066.1
proteasome 26S non-ATPase subunit 2	PSMD2	1	0.979299	200830_at	gb:NM_002808.1 /DEF=Homo sapiens proteasome (prosome, macropain) 26S subunit, non-ATPase, 2 (PSMD2), mRNA. /FEA=mRNA /GEN=PSMD2 /PROD=proteasome (prosome, macropain) 26S subunit,non-ATPase, 2 /DB_XREF=gi:4506226 /UG=Hs.74619 proteasome (prosome, macropain) 26S subunit, non-ATPase, 2 /FL=gb:D78151.1 gb:BC002368.1 gb:BC002997.1 gb:NM_002808.1 gb:U18247.1 gb:U12596.1
integrin beta 1 isoform 1A precursor	ITGB1	1	1	215879_at	Consensus includes gb:M34189.1 /DEF=Human integrin beta-1 subunit mRNA, 3 end (cytoplasmic domain). /FEA=mRNA /GEN=ITGB1 /DB_XREF=gi:186500 /UG=Hs.287798 Human integrin beta-1 subunit mRNA, 3 end (cytoplasmic domain)
DNA topoisomerase I	TOP1	1	1.03	208901_s_at	gb:J03250.1 /DEF=Human topoisomerase I mRNA, complete cds. /FEA=mRNA /GEN=TOP1 /DB_XREF=gi:339805 /UG=Hs.317 topoisomerase (DNA) I /FL=gb:NM_003286.1 gb:J03250.1
DEAD (Asp-Glu-Ala-Asp) box polypeptide 5	DDX5	1	1.043	200033_at	gb:NM_004396.2 /DEF=Homo sapiens DEADH (Asp-Glu-Ala-AspHis) box polypeptide 5 (RNA helicase, 68kD) (DDX5), mRNA. /FEA=mRNA /GEN=DDX5 /PROD=DEADH (Asp-Glu-Ala-AspHis) box polypeptide 5 /DB_XREF=gi:13514826 /UG=Hs.76053 DEADH (Asp-Glu-Ala-AspHis) box polypeptide 5 (RNA helicase, 68kD) /FL=gb:NM_004396.2
RAB5C, member RAS oncogene family isoform a	RAB5C	1	1.05	201156_s_at	Consensus includes gb:AF141304.1 /DEF=Homo sapiens small GTPase (RAB5C) mRNA, complete cds. /FEA=CDS /GEN=RAB5C /PROD=small GTPase /DB_XREF=gi:7672664 /UG=Hs.479 RAB5C, member RAS oncogene family /FL=gb:NM_004583.1 gb:U11293.1 gb:U18420.1 gb:AF141304.1
actin related protein 2/3 complex subunit 2	ARPC2	1	1.10026	207988_s_at	gb:NM_005731.1 /DEF=Homo sapiens actin related protein 23 complex, subunit 2 (34 kD) (ARPC2), mRNA. /FEA=mRNA /GEN=ARPC2 /PROD=actin related protein 23 complex, subunit 2 (34kD) /DB_XREF=gi:5031598 /UG=Hs.83583 actin related protein 23 complex, subunit 2 (34 kD) /FL=gb:AF006085.1 gb:NM_005731.1
minichromosome maintenance complex component 5	MCM5	1	1.10534	201755_at	gb:NM_006739.1 /DEF=Homo sapiens minichromosome maintenance deficient (S. cerevisiae) 5 (cell division cycle 46) (MCM5), mRNA. /FEA=mRNA /GEN=MCM5 /PROD=minichromosome maintenance deficient (S.cerevisiae) 5 (cell division cycle 46) /DB_XREF=gi:6981191 /UG=Hs.77171 minichromosome maintenance deficient (S. cerevisiae) 5 (cell division cycle 46) /FL=gb:D83986.1 gb:BC000142.1 gb:BC003656.1 gb:NM_0067…
WD repeat-containing protein 1 isoform 1	WDR1	0.99	0.962699	200609_s_at	gb:NM_017491.1 /DEF=Homo sapiens WD repeat domain 1 (WDR1), transcript variant 1, mRNA. /FEA=mRNA /GEN=WDR1 /PROD=WD repeat-containing protein 1, isoform 1 /DB_XREF=gi:9257256 /UG=Hs.85100 WD repeat domain 1 /FL=gb:BC000201.1 gb:BC002489.1 gb:AF020056.1 gb:AB010427.2 gb:NM_017491.1
ubiquitin and ribosomal protein S27a precursor	RPS27A	0.99	0.996117	200017_at	gb:NM_002954.1 /DEF=Homo sapiens ribosomal protein S27a (RPS27A), mRNA. /FEA=mRNA /GEN=RPS27A /PROD=ribosomal protein S27a /DB_XREF=gi:4506712 /UG=Hs.3297 ribosomal protein S27a /FL=gb:BC001392.1 gb:BC005328.1 gb:NM_002954.1
proteasome 26S non-ATPase subunit 1	PSMD1	0.99	1.03043	201199_s_at	gb:NM_002807.1 /DEF=Homo sapiens proteasome (prosome, macropain) 26S subunit, non-ATPase, 1 (PSMD1), mRNA. /FEA=mRNA /GEN=PSMD1 /PROD=proteasome (prosome, macropain) 26S subunit,non-ATPase, 1 /DB_XREF=gi:4506224 /UG=Hs.3887 proteasome (prosome, macropain) 26S subunit, non-ATPase, 1 /FL=gb:D44466.1 gb:NM_002807.1
translocase of outer mitochondrial membrane 70 homolog A	TOMM70A	0.99	1.08843	201519_at	gb:NM_014820.1 /DEF=Homo sapiens translocase of outer mitochondrial membrane 70 (yeast) homolog A (TOMM70A), mRNA. /FEA=mRNA /GEN=TOMM70A /PROD=translocase of outer mitochondrial membrane 70(yeast) homolog A /DB_XREF=gi:7662672 /UG=Hs.21198 translocase of outer mitochondrial membrane 70 (yeast) homolog A /FL=gb:BC003633.1 gb:AB018262.1 gb:NM_014820.1
proteasome 26S non-ATPase subunit 12 isoform 1	PSMD12	0.99	1.12029	202353_s_at	gb:NM_002816.1 /DEF=Homo sapiens proteasome (prosome, macropain) 26S subunit, non-ATPase, 12 (PSMD12), mRNA. /FEA=mRNA /GEN=PSMD12 /PROD=proteasome (prosome, macropain) 26S subunit,non-ATPase, 12 /DB_XREF=gi:4506220 /UG=Hs.4295 proteasome (prosome, macropain) 26S subunit, non-ATPase, 12 /FL=gb:AB003103.1 gb:NM_002816.1
phosphoglycerate dehydrogenase	PHGDH	0.99	1.13873	201397_at	gb:NM_006623.1 /DEF=Homo sapiens phosphoglycerate dehydrogenase (PHGDH), mRNA. /FEA=mRNA /GEN=PHGDH /PROD=phosphoglycerate dehydrogenase /DB_XREF=gi:5729973 /UG=Hs.3343 phosphoglycerate dehydrogenase /FL=gb:BC000303.1 gb:BC001349.1 gb:AF006043.1 gb:NM_006623.1 gb:AF171237.1
phosphofructokinase, platelet	PFKP	0.98	0.00104355	201037_at	gb:NM_002627.1 /DEF=Homo sapiens phosphofructokinase, platelet (PFKP), mRNA. /FEA=mRNA /GEN=PFKP /PROD=phosphofructokinase, platelet /DB_XREF=gi:11321600 /UG=Hs.99910 phosphofructokinase, platelet /FL=gb:NM_002627.1 gb:BC002536.1 gb:M64784.1 gb:D25328.1
programmed cell death 6 interacting protein	PDCD6IP	0.98	0.944974	217746_s_at	gb:NM_013374.1 /DEF=Homo sapiens programmed cell death 6-interacting protein (PDCD6IP), mRNA. /FEA=mRNA /GEN=PDCD6IP /PROD=programmed cell death 6-interacting protein /DB_XREF=gi:7019486 /UG=Hs.9663 programmed cell death 6-interacting protein /FL=gb:AF349951.1 gb:AF151793.1 gb:NM_013374.1
solute carrier family 25 (mitochondrial carrier	SLC25A4	0.98	0.990363	202825_at	gb:NM_001151.1 /DEF=Homo sapiens solute carrier family 25 (mitochondrial carrier; adenine nucleotide translocator), member 4 (SLC25A4), nuclear gene encoding mitochondrial protein, mRNA. /FEA=mRNA /GEN=SLC25A4 /PROD=solute carrier family 25 (mitochondrial carrier;adenine nucleotide translocator), member 4 /DB_XREF=gi:4502096 /UG=Hs.2043 solute carrier family 25 (mitochondrial carrier; adenine nuc…
quaking homolog, KH domain RNA binding isoform HQK-5	QKI	0.98	1	214541_s_at	Consensus includes gb:AF142418.1 /DEF=Homo sapiens QUAKING isoform 2 (QUAKING) mRNA, complete cds. /FEA=CDS /GEN=QUAKING /PROD=QUAKING isoform 2 /DB_XREF=gi:7542348 /UG=Hs.15020 homolog of mouse quaking QKI (KH domain RNA binding protein) /FL=gb:AF142418.1
origin recognition complex subunit 4	ORC4L	0.97	1.10257	203351_s_at	gb:AF047598.1 /DEF=Homo sapiens origin recognition complex subunit 4 (ORC4L) mRNA, complete cds. /FEA=mRNA /GEN=ORC4L /PROD=origin recognition complex subunit 4 /DB_XREF=gi:2906225 /UG=Hs.55055 origin recognition complex, subunit 4 (yeast homolog)-like /FL=gb:BC005388.1 gb:AF022108.1 gb:AF047598.1 gb:NM_002552.1 gb:AF132596.1
SMC4 structural maintenance of chromosomes 4-like 1	SMC4	0.96	1	201664_at	gb:AL136877.1 /DEF=Homo sapiens mRNA; cDNA DKFZp434F205 (from clone DKFZp434F205); complete cds. /FEA=mRNA /GEN=DKFZp434F205 /PROD=hypothetical protein /DB_XREF=gi:6807670 /UG=Hs.50758 SMC4 (structural maintenance of chromosomes 4, yeast)-like 1 /FL=gb:AB019987.1 gb:NM_005496.1 gb:AL136877.1
glutamate-rich WD repeat containing 1	GRWD1	0.96	1.03	221549_at	gb:AF337808.1 /DEF=Homo sapiens glutamate rich WD repeat protein (GRWD) mRNA, complete cds. /FEA=mRNA /GEN=GRWD /PROD=glutamate rich WD repeat protein /DB_XREF=gi:13274610 /UG=Hs.218842 Homo sapiens glutamate rich WD repeat protein (GRWD) mRNA, complete cds /FL=gb:BC002440.1 gb:AF337808.1
DEAD (Asp-Glu-Ala-Asp) box polypeptide 21	DDX21	0.96	9.05923	208152_s_at	gb:NM_004728.1 /DEF=Homo sapiens DEADH (Asp-Glu-Ala-AspHis) box polypeptide 21 (DDX21), mRNA. /FEA=mRNA /GEN=DDX21 /PROD=DEADH (Asp-Glu-Ala-AspHis) box polypeptide 21 /DB_XREF=gi:13787208 /FL=gb:NM_004728.1
DEAD box polypeptide 17 isoform 3	DDX17	0.96	10.1256	208151_x_at	gb:NM_030881.1 /DEF=Homo sapiens DEADH (Asp-Glu-Ala-AspHis) box polypeptide 17 (72kD) (DDX17), transcript variant 2, mRNA. /FEA=mRNA /GEN=DDX17 /PROD=DEADH (Asp-Glu-Ala-AspHis) box polypeptide 17,isoform 2 /DB_XREF=gi:13787203 /FL=gb:NM_030881.1
budding uninhibited by benzimidazoles 3 isoform a	BUB3	0.95	0.93	201457_x_at	gb:AF081496.1 /DEF=Homo sapiens kinetochore protein BUB3 (BUB3) mRNA, complete cds. /FEA=mRNA /GEN=BUB3 /PROD=kinetochore protein BUB3 /DB_XREF=gi:3639059 /UG=Hs.40323 BUB3 (budding uninhibited by benzimidazoles 3, yeast) homolog /FL=gb:BC005138.1 gb:AF047472.1 gb:AF053304.1 gb:AF081496.1 gb:NM_004725.1
dyskerin isoform 1	DKC1	0.95	0.97	216212_s_at	Consensus includes gb:AJ010395 /DEF=Homo sapiens DKC1 gene, exons 1 to 11 /FEA=CDS /DB_XREF=gi:5542013 /UG=Hs.4747 dyskeratosis congenita 1, dyskerin
dynactin 2	DCTN2	0.95	0.988098	200932_s_at	gb:NM_006400.2 /DEF=Homo sapiens dynactin 2 (p50) (DCTN2), mRNA. /FEA=mRNA /GEN=DCTN2 /PROD=dynactin 2 /DB_XREF=gi:13259506 /UG=Hs.84153 dynactin 2 (p50) /FL=gb:U50733.1 gb:BC000718.1 gb:NM_006400.2
nucleoporin 50kDa isoform a	NUP50	0.94	0.963792	218295_s_at	gb:NM_007172.1 /DEF=Homo sapiens nucleoporin 50kD (NUP50), mRNA. /FEA=mRNA /GEN=NUP50 /PROD=nucleoporin 50kD /DB_XREF=gi:6005817 /UG=Hs.271623 nucleoporin 50kD /FL=gb:AF267865.1 gb:AF107840.1 gb:NM_007172.1 gb:AF116624.1
threonyl-tRNA synthetase	TARS	0.94	1.02114	201263_at	gb:NM_003191.1 /DEF=Homo sapiens threonyl-tRNA synthetase (TARS), mRNA. /FEA=mRNA /GEN=TARS /PROD=threonyl-tRNA synthetase /DB_XREF=gi:4507366 /UG=Hs.84131 threonyl-tRNA synthetase /FL=gb:BC000517.1 gb:M63180.1 gb:NM_003191.1
thioredoxin reductase 1 isoform 2	TXNRD1	0.94	1.03184	201266_at	gb:NM_003330.1 /DEF=Homo sapiens thioredoxin reductase 1 (TXNRD1), mRNA. /FEA=mRNA /GEN=TXNRD1 /PROD=thioredoxin reductase 1 /DB_XREF=gi:4507746 /UG=Hs.13046 thioredoxin reductase 1 /FL=gb:D88687.1 gb:AF077367.1 gb:NM_003330.1 gb:AF208018.1
splicing factor, arginine/serine-rich 7	SFRS7	0.94	1.25135	201129_at	gb:NM_006276.2 /DEF=Homo sapiens splicing factor, arginineserine-rich 7 (35kD) (SFRS7), mRNA. /FEA=mRNA /GEN=SFRS7 /PROD=splicing factor, arginineserine-rich 7 (35kD) /DB_XREF=gi:6857827 /UG=Hs.184167 splicing factor, arginineserine-rich 7 (35kD) /FL=gb:BC000997.2 gb:L22253.1 gb:NM_006276.2
cAMP-dependent protein kinase catalytic subunit alpha isoform 1	PRKACA	0.92	0.979095	202801_at	gb:NM_002730.1 /DEF=Homo sapiens protein kinase, cAMP-dependent, catalytic, alpha (PRKACA), mRNA. /FEA=mRNA /GEN=PRKACA /PROD=protein kinase, cAMP-dependent, catalytic,alpha /DB_XREF=gi:4506054 /UG=Hs.77271 protein kinase, cAMP-dependent, catalytic, alpha /FL=gb:NM_002730.1
H2A histone family, member Y isoform 2	H2AFY	0.92	1.03209	207168_s_at	gb:NM_004893.1 /DEF=Homo sapiens H2A histone family, member Y (H2AFY), mRNA. /FEA=mRNA /GEN=H2AFY /PROD=H2A histone family, member Y /DB_XREF=gi:4758495 /UG=Hs.75258 H2A histone family, member Y /FL=gb:AF054174.1 gb:NM_004893.1
eukaryotic translation initiation factor 6 isoform a	EIF6	0.92	1.05913	210213_s_at	gb:AF022229.1 /DEF=Homo sapiens translation initiation factor 6 (eIF6) mRNA, complete cds. /FEA=mRNA /GEN=eIF6 /PROD=translation initiation factor 6 /DB_XREF=gi:2809382 /UG=Hs.5215 integrin beta 4 binding protein /FL=gb:AF022229.1
mitochondrial trifunctional protein, beta subunit precursor	HADHB	0.91	1.00726	201007_at	gb:NM_000183.1 /DEF=Homo sapiens hydroxyacyl-Coenzyme A dehydrogenase3-ketoacyl-Coenzyme A thiolaseenoyl-Coenzyme A hydratase (trifunctional protein), beta subunit (HADHB), mRNA. /FEA=mRNA /GEN=HADHB /PROD=hydroxyacyl-Coenzyme Adehydrogenase3-ketoacyl-Coenzyme Athiolaseenoyl-Coenzyme A hydratase (trifunctionalprotein), beta subunit /DB_XREF=gi:4504326 /UG=Hs.146812 hydroxyacyl-Coenzyme A dehydrog…
RNA binding motif protein 4	RBM4	0.91	10.1931	200997_at	gb:NM_002896.1 /DEF=Homo sapiens RNA binding motif protein 4 (RBM4), mRNA. /FEA=mRNA /GEN=RBM4 /PROD=RNA binding motif protein 4 /DB_XREF=gi:4506444 /UG=Hs.6106 RNA binding motif protein 4 /FL=gb:BC000307.1 gb:U89505.1 gb:NM_002896.1
mitogen-activated protein kinase 1	MAPK1	0.9	0.93185	208351_s_at	gb:NM_002745.1 /DEF=Homo sapiens mitogen-activated protein kinase 1 (MAPK1), mRNA. /FEA=mRNA /GEN=MAPK1 /PROD=mitogen-activated protein kinase 1 /DB_XREF=gi:4506086 /UG=Hs.324473 mitogen-activated protein kinase 1 /FL=gb:NM_002745.1
eukaryotic translation elongation factor 1 alpha 1	EEF1A1	0.9	1	204892_x_at	gb:NM_001402.1 /DEF=Homo sapiens eukaryotic translation elongation factor 1 alpha 1 (EEF1A1), mRNA. /FEA=mRNA /GEN=EEF1A1 /PROD=eukaryotic translation elongation factor 1 alpha1 /DB_XREF=gi:4503470 /UG=Hs.181165 eukaryotic translation elongation factor 1 alpha 1 /FL=gb:AF267861.1 gb:NM_001402.1
ribonuclease/angiogenin inhibitor	RNH1	0.9	1.06	206050_s_at	gb:NM_002939.1 /DEF=Homo sapiens ribonucleaseangiogenin inhibitor (RNH), mRNA. /FEA=mRNA /GEN=RNH /PROD=ribonucleaseangiogenin inhibitor /DB_XREF=gi:4506564 /UG=Hs.75108 ribonucleaseangiogenin inhibitor /FL=gb:M36717.1 gb:NM_002939.1
U2 small nuclear RNA auxillary factor 1 isoform a	U2AF1	0.89	0.104044	202858_at	gb:NM_006758.1 /DEF=Homo sapiens U2(RNU2) small nuclear RNA auxillary factor 1 (non-standard symbol) (U2AF1), mRNA. /FEA=mRNA /GEN=U2AF1 /PROD=U2 small nuclear RNA auxillary factor 1 /DB_XREF=gi:5803206 /UG=Hs.59271 U2(RNU2) small nuclear RNA auxillary factor 1 (non-standard symbol) /FL=gb:BC001177.1 gb:BC001923.1 gb:M96982.1 gb:NM_006758.1
KH-type splicing regulatory protein (FUSE binding protein 2)	KHSRP	0.89	0.105275	204372_s_at	gb:NM_003685.1 /DEF=Homo sapiens KH-type splicing regulatory protein (FUSE binding protein 2) (KHSRP), mRNA. /FEA=mRNA /GEN=KHSRP /PROD=KH-type splicing regulatory protein (FUSEbinding protein 2) /DB_XREF=gi:4504864 /UG=Hs.91142 KH-type splicing regulatory protein (FUSE binding protein 2) /FL=gb:U94832.1 gb:NM_003685.1
phosphoglycerate kinase 1	PGK1	0.89	0.96	200738_s_at	gb:NM_000291.1 /DEF=Homo sapiens phosphoglycerate kinase 1 (PGK1), mRNA. /FEA=mRNA /GEN=PGK1 /PROD=phosphoglycerate kinase 1 /DB_XREF=gi:4505762 /UG=Hs.78771 phosphoglycerate kinase 1 /FL=gb:NM_000291.1
NADH dehydrogenase (ubiquinone) Fe-S protein 1, 75kDa precursor	NDUFS1	0.89	1.05565	203039_s_at	gb:NM_005006.1 /DEF=Homo sapiens NADH dehydrogenase (ubiquinone) Fe-S protein 1 (75kD) (NADH-coenzyme Q reductase) (NDUFS1), mRNA. /FEA=mRNA /GEN=NDUFS1 /PROD=NADH dehydrogenase (ubiquinone) Fe-S protein 1(75kD) (NADH-coenzyme Q reductase) /DB_XREF=gi:4826855 /UG=Hs.8248 NADH dehydrogenase (ubiquinone) Fe-S protein 1 (75kD) (NADH-coenzyme Q reductase) /FL=gb:NM_005006.1
SWI/SNF-related matrix-associated actin-dependent regulator of chromatin c1	SMARCC1	0.89	1.08	201075_s_at	gb:NM_003074.1 /DEF=Homo sapiens SWISNF related, matrix associated, actin dependent regulator of chromatin, subfamily c, member 1 (SMARCC1), mRNA. /FEA=mRNA /GEN=SMARCC1 /PROD=SWISNF related, matrix associated, actindependent regulator of chromatin, subfamily c, member 1 /DB_XREF=gi:4507078 /UG=Hs.172280 SWISNF related, matrix associated, actin dependent regulator of chromatin, subfamily c, membe…
Ran GTPase activating protein 1	RANGAP1	0.88	0.997567	212125_at	Consensus includes gb:NM_002883.1 /DEF=Homo sapiens Ran GTPase activating protein 1 (RANGAP1), mRNA. /FEA=CDS /GEN=RANGAP1 /PROD=Ran GTPase activating protein 1 /DB_XREF=gi:4506410 /UG=Hs.183800 Ran GTPase activating protein 1 /FL=gb:NM_002883.1
RAD50 homolog isoform 1	RAD50	0.88	1.04	209349_at	gb:U63139.1 /DEF=Homo sapiens Rad50 (Rad50) mRNA, complete cds. /FEA=mRNA /GEN=Rad50 /PROD=Rad50 /DB_XREF=gi:1518805 /UG=Hs.41587 RAD50 (S. cerevisiae) homolog /FL=gb:U63139.1
cell division cycle 2 isoform 1	CDC2	0.87	0.94	203214_x_at	gb:NM_001786.1 /DEF=Homo sapiens cell division cycle 2, G1 to S and G2 to M (CDC2), mRNA. /FEA=mRNA /GEN=CDC2 /PROD=cell division cycle 2, G1 to S and G2 to M /DB_XREF=gi:4502708 /UG=Hs.184572 cell division cycle 2, G1 to S and G2 to M /FL=gb:NM_001786.1
hydroxysteroid (17-beta) dehydrogenase 4	HSD17B4	0.87	1.06741	201413_at	gb:NM_000414.1 /DEF=Homo sapiens hydroxysteroid (17-beta) dehydrogenase 4 (HSD17B4), mRNA. /FEA=mRNA /GEN=HSD17B4 /PROD=hydroxysteroid (17-beta) dehydrogenase 4 /DB_XREF=gi:4504504 /UG=Hs.75441 hydroxysteroid (17-beta) dehydrogenase 4 /FL=gb:BC003098.1 gb:NM_000414.1
transcription factor A, mitochondrial	TFAM	0.87	1.07931	208541_x_at	gb:NM_012251.1 /DEF=Homo sapiens transcription factor A, mitochondrial (TFAM), mRNA. /FEA=CDS /GEN=TFAM /PROD=transcription factor A, mitochondrial /DB_XREF=gi:6912699 /UG=Hs.239379 transcription factor A, mitochondrial /FL=gb:NM_012251.1
RecQ protein-like	RECQL	0.87	10.799	205091_x_at	gb:NM_002907.1 /DEF=Homo sapiens RecQ protein-like (DNA helicase Q1-like) (RECQL), mRNA. /FEA=mRNA /GEN=RECQL /PROD=RecQ protein-like (DNA helicase Q1-like) /DB_XREF=gi:4506468 /UG=Hs.235069 RecQ protein-like (DNA helicase Q1-like) /FL=gb:NM_002907.1 gb:L36140.1
DNA (cytosine-5-)-methyltransferase 1 isoform b	DNMT1	0.86	0.103967	201697_s_at	gb:NM_001379.1 /DEF=Homo sapiens DNA (cytosine-5-)-methyltransferase 1 (DNMT1), mRNA. /FEA=mRNA /GEN=DNMT1 /PROD=DNA (cytosine-5-)-methyltransferase 1 /DB_XREF=gi:4503350 /UG=Hs.77462 DNA (cytosine-5-)-methyltransferase 1 /FL=gb:NM_001379.1
glyceraldehyde-3-phosphate dehydrogenase	GAPDH	0.86	1.01014	216575_at	Consensus includes gb:AL035604 /DEF=Human DNA sequence from clone 38C16 on chromosome 6q22.33-24.1. Contains GAPD (glyceraldehyde 3-phosphate dehydrogenease, GAPDH) and HMG1 (high mobility group protein 1) pseudogenes, ESTs, STSs and GSSs /FEA=CDS_2 /DB_XREF=gi:5002622 /UG=Hs.247895 Human DNA sequence from clone 38C16 on chromosome 6q22.33-24.1. Contains GAPD (glyceraldehyde 3-phosphate dehydroge…
myosin IC isoform a	MYO1C	0.85	0.910215	203072_at	gb:NM_004998.1 /DEF=Homo sapiens myosin IC (MYO1C), mRNA. /FEA=mRNA /GEN=MYO1C /PROD=myosin IC /DB_XREF=gi:4826843 /UG=Hs.82251 myosin IC /FL=gb:NM_004998.1 gb:U14391.1
H1 histone family, member 0	H1F0	0.85	0.924903	33579_i_at	Cluster Incl. Z97630:Human DNA sequence from clone 466N1 on chromosome 22q12-13 Contains H1F0(H1 histone family, member 0) gene, 2-amino-3-ketobutyrate -CoA ligase( nuclear gene encoding mitochondrial protein), GALR3 (galanin receptor) gene, ESTs, GSSs and CpG islands /cds=(25,1131) /gb=Z97630 /gi=4582128 /ug=Hs.158353 /len=1157
NADH dehydrogenase (ubiquinone) Fe-S protein 3, 30kDa (NADH-coenzyme Q reductase)	NDUFS3	0.85	1.06	201740_at	gb:NM_004551.1 /DEF=Homo sapiens NADH dehydrogenase (ubiquinone) Fe-S protein 3 (30kD) (NADH-coenzyme Q reductase) (NDUFS3), mRNA. /FEA=mRNA /GEN=NDUFS3 /PROD=NADH dehydrogenase (ubiquinone) Fe-S protein 3(30kD) (NADH-coenzyme Q reductase) /DB_XREF=gi:4758787 /UG=Hs.5273 NADH dehydrogenase (ubiquinone) Fe-S protein 3 (30kD) (NADH-coenzyme Q reductase) /FL=gb:BC000617.1 gb:AF067139.1 gb:NM_004551.…
inner membrane protein, mitochondrial isoform 2	IMMT	0.85	11.8482	200955_at	gb:NM_006839.1 /DEF=Homo sapiens inner membrane protein, mitochondrial (mitofilin) (IMMT), mRNA. /FEA=mRNA /GEN=IMMT /PROD=inner membrane protein, mitochondrial(mitofilin) /DB_XREF=gi:5803114 /UG=Hs.78504 inner membrane protein, mitochondrial (mitofilin) /FL=gb:L42572.1 gb:BC002412.1 gb:D21094.1 gb:NM_006839.1
N-methylpurine-DNA glycosylase isoform a	MPG	0.84	1.05404	203686_at	gb:NM_002434.1 /DEF=Homo sapiens N-methylpurine-DNA glycosylase (MPG), mRNA. /FEA=mRNA /GEN=MPG /PROD=N-methylpurine-DNA glycosylase /DB_XREF=gi:4505232 /UG=Hs.79396 N-methylpurine-DNA glycosylase /FL=gb:M74905.1 gb:L10752.1 gb:NM_002434.1
microtubule-associated protein 4 isoform 1	MAP4	0.83	0.11	200836_s_at	gb:NM_002375.1 /DEF=Homo sapiens microtubule-associated protein 4 (MAP4), mRNA. /FEA=mRNA /GEN=MAP4 /PROD=microtubule-associated protein 4 /DB_XREF=gi:4505098 /UG=Hs.239298 microtubule-associated protein 4 /FL=gb:M64571.1 gb:NM_002375.1 gb:U19727.1
eukaryotic translation initiation factor 2, subunit 3 gamma, 52kDa	EIF2S3	0.83	0.759629	205321_at	gb:NM_001415.1 /DEF=Homo sapiens eukaryotic translation initiation factor 2, subunit 3 (gamma, 52kD) (EIF2S3), mRNA. /FEA=mRNA /GEN=EIF2S3 /PROD=eukaryotic translation initiation factor 2,subunit 3 (gamma, 52kD) /DB_XREF=gi:4503506 /UG=Hs.211539 eukaryotic translation initiation factor 2, subunit 3 (gamma, 52kD) /FL=gb:L19161.1 gb:NM_001415.1
tyrosine 3/tryptophan 5 -monooxygenase activation protein, theta polypeptide	YWHAQ	0.83	0.993032	200693_at	gb:NM_006826.1 /DEF=Homo sapiens tyrosine 3-monooxygenasetryptophan 5-monooxygenase activation protein, theta polypeptide (YWHAQ), mRNA. /FEA=mRNA /GEN=YWHAQ /PROD=tyrosine 3-monooxygenasetryptophan5-monooxygenase activation protein, theta polypeptide /DB_XREF=gi:5803226 /UG=Hs.74405 tyrosine 3-monooxygenasetryptophan 5-monooxygenase activation protein, theta polypeptide /FL=gb:NM_006826.1
transferrin receptor	TFRC	0.83	0.993424	207332_s_at	gb:NM_003234.1 /DEF=Homo sapiens transferrin receptor (p90, CD71) (TFRC), mRNA. /FEA=mRNA /GEN=TFRC /PROD=transferrin receptor (p90, CD71) /DB_XREF=gi:4507456 /UG=Hs.77356 transferrin receptor (p90, CD71) /FL=gb:NM_003234.1
lysyl hydroxylase precursor	PLOD1	0.83	1.02	200827_at	gb:NM_000302.1 /DEF=Homo sapiens procollagen-lysine, 2-oxoglutarate 5-dioxygenase (lysine hydroxylase, Ehlers-Danlos syndrome type VI) (PLOD), mRNA. /FEA=mRNA /GEN=PLOD /PROD=procollagen-lysine 5-dioxygenase /DB_XREF=gi:4557836 /UG=Hs.75093 procollagen-lysine, 2-oxoglutarate 5-dioxygenase (lysine hydroxylase, Ehlers-Danlos syndrome type VI) /FL=gb:L06419.1 gb:NM_000302.1
signal recognition particle 72kDa	SRP72	0.83	1.08904	208803_s_at	gb:AF069765.1 /DEF=Homo sapiens signal recognition particle 72 (SRP72) mRNA, complete cds. /FEA=mRNA /GEN=SRP72 /PROD=signal recognition particle 72 /DB_XREF=gi:3243032 /UG=Hs.237825 signal recognition particle 72kD /FL=gb:AF069765.1 gb:AF077019.1 gb:NM_006947.1
DEAD (Asp-Glu-Ala-Asp) box polypeptide 1	DDX1	0.82	1.02672	201241_at	gb:NM_004939.1 /DEF=Homo sapiens DEADH (Asp-Glu-Ala-AspHis) box polypeptide 1 (DDX1), mRNA. /FEA=mRNA /GEN=DDX1 /PROD=DEADH (Asp-Glu-Ala-AspHis) box polypeptide 1 /DB_XREF=gi:4826685 /UG=Hs.78580 DEADH (Asp-Glu-Ala-AspHis) box polypeptide 1 /FL=gb:X70649.1 gb:NM_004939.1
casein kinase 1, alpha 1 isoform 2	CSNK1A1	0.81	1.00109	206562_s_at	gb:NM_001892.1 /DEF=Homo sapiens casein kinase 1, alpha 1 (CSNK1A1), mRNA. /FEA=mRNA /GEN=CSNK1A1 /PROD=casein kinase 1, alpha 1 /DB_XREF=gi:4503088 /UG=Hs.283738 casein kinase 1, alpha 1 /FL=gb:NM_001892.1 gb:L37042.1
eukaryotic translation elongation factor 2	EEF2	0.81	1.02511	204102_s_at	gb:NM_001961.1 /DEF=Homo sapiens eukaryotic translation elongation factor 2 (EEF2), mRNA. /FEA=mRNA /GEN=EEF2 /PROD=eukaryotic translation elongation factor 2 /DB_XREF=gi:4503482 /UG=Hs.75309 eukaryotic translation elongation factor 2 /FL=gb:NM_001961.1
signal recognition particle 54kDa	SRP54	0.81	1.08858	203605_at	gb:NM_003136.1 /DEF=Homo sapiens signal recognition particle 54kD (SRP54), mRNA. /FEA=mRNA /GEN=SRP54 /PROD=signal recognition particle 54kD /DB_XREF=gi:4507214 /UG=Hs.49346 signal recognition particle 54kD /FL=gb:U51920.1 gb:BC000652.1 gb:BC003389.1 gb:NM_003136.1
FK506 binding protein 3, 25kDa	FKBP3	0.81	1.13603	218003_s_at	gb:NM_002013.1 /DEF=Homo sapiens FK506-binding protein 3 (25kD) (FKBP3), mRNA. /FEA=mRNA /GEN=FKBP3 /PROD=FK506-binding protein 3 (25kD) /DB_XREF=gi:4503726 /UG=Hs.306024 FK506-binding protein 3 (25kD) /FL=gb:M96256.1 gb:M90820.1 gb:M90309.1 gb:NM_002013.1
peroxiredoxin 3 isoform a precursor	PRDX3	0.8	0.0106803	201619_at	gb:NM_006793.1 /DEF=Homo sapiens peroxiredoxin 3 (PRDX3), nuclear gene encoding mitochondrial protein, mRNA. /FEA=mRNA /GEN=PRDX3 /PROD=peroxiredoxin 3 /DB_XREF=gi:5802973 /UG=Hs.75454 peroxiredoxin 3 /FL=gb:BC002685.1 gb:NM_006793.1 gb:D49396.1
methionine adenosyltransferase II, alpha	MAT2A	0.8	0.878498	200769_s_at	gb:NM_005911.1 /DEF=Homo sapiens methionine adenosyltransferase II, alpha (MAT2A), mRNA. /FEA=mRNA /GEN=MAT2A /PROD=methionine adenosyltransferase II, alpha /DB_XREF=gi:5174528 /UG=Hs.77502 methionine adenosyltransferase II, alpha /FL=gb:BC001686.1 gb:BC001854.1 gb:NM_005911.1
mutS homolog 6	MSH6	0.8	1.05657	202911_at	gb:NM_000179.1 /DEF=Homo sapiens mutS (E. coli) homolog 6 (MSH6), mRNA. /FEA=mRNA /GEN=MSH6 /PROD=mutS (E. coli) homolog 6 /DB_XREF=gi:4504190 /UG=Hs.3248 mutS (E. coli) homolog 6 /FL=gb:U28946.1 gb:BC004246.1 gb:NM_000179.1 gb:U54777.2
Treacher Collins-Franceschetti syndrome 1 isoform b	TCOF1	0.8	1.06455	202385_s_at	gb:NM_000356.1 /DEF=Homo sapiens Treacher Collins-Franceschetti syndrome 1 (TCOF1), mRNA. /FEA=mRNA /GEN=TCOF1 /PROD=treacle /DB_XREF=gi:4507410 /UG=Hs.301266 Treacher Collins-Franceschetti syndrome 1 /FL=gb:U76366.1 gb:U40847.1 gb:NM_000356.1
proliferating cell nuclear antigen	PCNA	0.8	1.06906	201202_at	gb:NM_002592.1 /DEF=Homo sapiens proliferating cell nuclear antigen (PCNA), mRNA. /FEA=mRNA /GEN=PCNA /PROD=proliferating cell nuclear antigen /DB_XREF=gi:4505640 /UG=Hs.78996 proliferating cell nuclear antigen /FL=gb:BC000491.1 gb:M15796.1 gb:NM_002592.1
phosphoglucomutase 1	PGM1	0.8	1.09301	201968_s_at	gb:NM_002633.1 /DEF=Homo sapiens phosphoglucomutase 1 (PGM1), mRNA. /FEA=mRNA /GEN=PGM1 /PROD=phosphoglucomutase 1 /DB_XREF=gi:4505764 /UG=Hs.1869 phosphoglucomutase 1 /FL=gb:BC001756.1 gb:M83088.1 gb:NM_002633.1
GTPase Rab14	RAB14	0.79	0.97	200927_s_at	Consensus includes gb:AA919115 /FEA=EST /DB_XREF=gi:3059005 /DB_XREF=est:ol85g11.s1 /CLONE=IMAGE:1536452 /UG=Hs.5807 GTPase Rab14 /FL=gb:AF152463.1 gb:AF203689.1 gb:AL162081.1 gb:NM_016322.1
nascent polypeptide-associated complex alpha subunit isoform b	NACA	0.79	1.04091	200735_x_at	gb:NM_005594.1 /DEF=Homo sapiens nascent-polypeptide-associated complex alpha polypeptide (NACA), mRNA. /FEA=mRNA /GEN=NACA /PROD=nascent-polypeptide-associated complex alphapolypeptide /DB_XREF=gi:5031930 /UG=Hs.32916 nascent-polypeptide-associated complex alpha polypeptide /FL=gb:AF054187.1 gb:NM_005594.1
glutamate dehydrogenase 1	GLUD1	0.79	1.05037	200947_s_at	gb:NM_005271.1 /DEF=Homo sapiens glutamate dehydrogenase 1 (GLUD1), mRNA. /FEA=mRNA /GEN=GLUD1 /PROD=glutamate dehydrogenase 1 /DB_XREF=gi:4885280 /UG=Hs.77508 glutamate dehydrogenase 1 /FL=gb:J03248.1 gb:M37154.1 gb:M20867.1 gb:NM_005271.1
VAMP-associated protein B/C	VAPB	0.79	1.07027	202550_s_at	gb:NM_004738.1 /DEF=Homo sapiens VAMP (vesicle-associated membrane protein)-associated protein B and C (VAPB), mRNA. /FEA=mRNA /GEN=VAPB /PROD=VAMP (vesicle-associated membraneprotein)-associated protein B and C /DB_XREF=gi:4759301 /UG=Hs.182625 VAMP (vesicle-associated membrane protein)-associated protein B and C /FL=gb:BC001712.1 gb:AF086628.1 gb:NM_004738.1 gb:AF160212.1
ERO1-like	ERO1L	0.78	0.959492	218498_s_at	gb:NM_014584.1 /DEF=Homo sapiens ERO1 (S. cerevisiae)-like (ERO1L), mRNA. /FEA=mRNA /GEN=ERO1L /PROD=ERO1 (S. cerevisiae)-like /DB_XREF=gi:7657068 /UG=Hs.25740 ERO1 (S. cerevisiae)-like /FL=gb:AF081886.1 gb:NM_014584.1
protein kinase C substrate 80K-H isoform 1	PRKCSH	0.78	0.979559	200707_at	gb:NM_002743.1 /DEF=Homo sapiens protein kinase C substrate 80K-H (PRKCSH), mRNA. /FEA=mRNA /GEN=PRKCSH /PROD=protein kinase C substrate 80K-H /DB_XREF=gi:4506076 /UG=Hs.1432 protein kinase C substrate 80K-H /FL=gb:J03075.1 gb:NM_002743.1 gb:AF144075.1
vacuolar protein sorting 35	VPS35	0.78	0.98873	217727_x_at	gb:NM_018206.1 /DEF=Homo sapiens vacuolar protein sorting 35 (yeast homolog) (VPS35), mRNA. /FEA=mRNA /GEN=VPS35 /PROD=vacuolar protein sorting 35 (yeast homolog) /DB_XREF=gi:8922645 /UG=Hs.264190 vacuolar protein sorting 35 (yeast homolog) /FL=gb:AF186382.1 gb:AL136888.1 gb:BC002414.1 gb:AF191298.2 gb:NM_018206.1 gb:AF175265.1 gb:AF183418.1
retinoblastoma binding protein 7	RBBP7	0.78	0.989146	201092_at	gb:NM_002893.2 /DEF=Homo sapiens retinoblastoma-binding protein 7 (RBBP7), mRNA. /FEA=mRNA /GEN=RBBP7 /PROD=retinoblastoma-binding protein 7 /DB_XREF=gi:13259504 /UG=Hs.31314 retinoblastoma-binding protein 7 /FL=gb:U35143.1 gb:NM_002893.2
meiotic recombination 11 homolog A isoform 1	MRE11A	0.78	0.9981	205395_s_at	gb:NM_005590.1 /DEF=Homo sapiens meiotic recombination (S. cerevisiae) 11 homolog A (MRE11A), mRNA. /FEA=mRNA /GEN=MRE11A /PROD=meiotic recombination (S. cerevisiae) 11 homologA /DB_XREF=gi:5031920 /UG=Hs.20555 meiotic recombination (S. cerevisiae) 11 homolog A /FL=gb:U37359.1 gb:NM_005590.1
developmentally regulated GTP binding protein 1	DRG1	0.78	10.29	202810_at	gb:NM_004147.1 /DEF=Homo sapiens developmentally regulated GTP-binding protein 1 (DRG1), mRNA. /FEA=mRNA /GEN=DRG1 /PROD=developmentally regulated GTP-binding protein 1 /DB_XREF=gi:4758795 /UG=Hs.115242 developmentally regulated GTP-binding protein 1 /FL=gb:AF078103.1 gb:NM_004147.1
vimentin	VIM	0.76	0.995851	201426_s_at	Consensus includes gb:AI922599 /FEA=EST /DB_XREF=gi:5658563 /DB_XREF=est:wm90b11.x1 /CLONE=IMAGE:2443197 /UG=Hs.297753 vimentin /FL=gb:BC000163.2 gb:NM_003380.1
voltage-dependent anion channel 1	VDAC1	0.76	1.01	217140_s_at	Consensus includes gb:AJ002428 /DEF=Homo sapiens VDAC1 pseudogene /FEA=CDS /DB_XREF=gi:3183956 /UG=Hs.201553 voltage-dependent anion channel 1 pseudogene
annexin 5	ANXA5	0.75	0.980978	200782_at	gb:NM_001154.2 /DEF=Homo sapiens annexin A5 (ANXA5), mRNA. /FEA=mRNA /GEN=ANXA5 /PROD=annexin V /DB_XREF=gi:4809273 /UG=Hs.300711 annexin A5 /FL=gb:BC001429.1 gb:BC004993.1 gb:M18366.1 gb:J03745.1 gb:M21731.1 gb:M19384.1 gb:D00172.1 gb:NM_001154.2
signal recognition particle receptor	SRPR	0.75	1.00088	200918_s_at	gb:NM_003139.1 /DEF=Homo sapiens signal recognition particle receptor (docking protein) (SRPR), mRNA. /FEA=mRNA /GEN=SRPR /PROD=signal recognition particle receptor (dockingprotein) /DB_XREF=gi:4507222 /UG=Hs.75730 signal recognition particle receptor (docking protein) /FL=gb:BC001162.1 gb:NM_003139.1
protein phosphatase 1, catalytic subunit, alpha isoform 1	PPP1CA	0.75	1.00704	200846_s_at	gb:NM_002708.1 /DEF=Homo sapiens protein phosphatase 1, catalytic subunit, alpha isoform (PPP1CA), mRNA. /FEA=mRNA /GEN=PPP1CA /PROD=protein phosphatase 1, catalytic subunit, alphaisoform /DB_XREF=gi:4506002 /UG=Hs.183994 protein phosphatase 1, catalytic subunit, alpha isoform /FL=gb:BC001888.1 gb:BC004482.1 gb:M63960.1 gb:NM_002708.1
ATP synthase, H+ transporting, mitochondrial F1 complex, beta subunit precursor	ATP5B	0.75	1.05074	201322_at	gb:NM_001686.1 /DEF=Homo sapiens ATP synthase, H+ transporting, mitochondrial F1 complex, beta polypeptide (ATP5B), nuclear gene encoding mitochondrial protein, mRNA. /FEA=mRNA /GEN=ATP5B /PROD=ATP synthase, H+ transporting, mitochondrial F1complex, beta polypeptide /DB_XREF=gi:4502294 /UG=Hs.25 ATP synthase, H+ transporting, mitochondrial F1 complex, beta polypeptide /FL=gb:D00022.1 gb:NM_001686…
archain isoform 1	ARCN1	0.74	0.094197	201176_s_at	gb:NM_001655.2 /DEF=Homo sapiens archain 1 (ARCN1), mRNA. /FEA=mRNA /GEN=ARCN1 /PROD=archain /DB_XREF=gi:11863153 /UG=Hs.33642 archain 1 /FL=gb:NM_001655.2
ubiquinol-cytochrome c reductase core protein I	UQCRC1	0.74	1.04541	201903_at	gb:NM_003365.1 /DEF=Homo sapiens ubiquinol-cytochrome c reductase core protein I (UQCRC1), mRNA. /FEA=mRNA /GEN=UQCRC1 /PROD=ubiquinol-cytochrome c reductase core protein I /DB_XREF=gi:4507840 /UG=Hs.119251 ubiquinol-cytochrome c reductase core protein I /FL=gb:L16842.1 gb:NM_003365.1 gb:D26485.1
calponin 3	CNN3	0.73	0.0887617	216410_at	Consensus includes gb:AL137181 /DEF=Human DNA sequence from clone RP1-23O21 on chromosome 6. Contains an acidic calponin 3 (CNN3) pseudogene, STSs and GSSs /FEA=CDS /DB_XREF=gi:8894200 /UG=Hs.287763 Human DNA sequence from clone RP1-23O21 on chromosome 6. Contains an acidic calponin 3 (CNN3) pseudogene, STSs and GSSs
solute carrier family 25 member 3 isoform b precursor	SLC25A3	0.73	0.104372	200030_s_at	gb:NM_002635.1 /DEF=Homo sapiens solute carrier family 25 (mitochondrial carrier; phosphate carrier), member 3 (SLC25A3), nuclear gene encoding mitochondrial protein, transcript variant 1b, mRNA. /FEA=mRNA /GEN=SLC25A3 /PROD=phosphate carrier precursor isoform 1b /DB_XREF=gi:4505774 /UG=Hs.78713 solute carrier family 25 (mitochondrial carrier; phosphate carrier), member 3 /FL=gb:BC000998.1 gb:BC0…
GDP dissociation inhibitor 2 isoform 1	GDI2	0.73	0.978293	200009_at	gb:NM_001494.2 /DEF=Homo sapiens GDP dissociation inhibitor 2 (GDI2), mRNA. /FEA=mRNA /GEN=GDI2 /PROD=GDP dissociation inhibitor 2 /DB_XREF=gi:6598322 /UG=Hs.56845 GDP dissociation inhibitor 2 /FL=gb:BC005145.1 gb:D13988.1 gb:NM_001494.2
L-lactate dehydrogenase A isoform 1	LDHA	0.73	0.987073	200650_s_at	gb:NM_005566.1 /DEF=Homo sapiens lactate dehydrogenase A (LDHA), mRNA. /FEA=mRNA /GEN=LDHA /PROD=LDHA /DB_XREF=gi:5031856 /UG=Hs.2795 lactate dehydrogenase A /FL=gb:BC001829.1 gb:NM_005566.1
coatomer protein complex, subunit alpha isoform 1	COPA	0.73	1.01174	208684_at	gb:U24105.1 /DEF=Homo sapiens coatomer protein (COPA) mRNA, complete cds. /FEA=mRNA /GEN=COPA /PROD=coatomer protein /DB_XREF=gi:1638873 /UG=Hs.75887 coatomer protein complex, subunit alpha /FL=gb:U24105.1 gb:NM_004371.2
NADH dehydrogenase (ubiquinone) flavoprotein 2, 24kDa	NDUFV2	0.73	1.04662	202941_at	gb:NM_021074.1 /DEF=Homo sapiens NADH dehydrogenase (ubiquinone) flavoprotein 2 (24kD) (NDUFV2), mRNA. /FEA=mRNA /GEN=NDUFV2 /PROD=NADH dehydrogenase (ubiquinone) flavoprotein 2(24kD) /DB_XREF=gi:10835024 /UG=Hs.51299 NADH dehydrogenase (ubiquinone) flavoprotein 2 (24kD) /FL=gb:NM_021074.1 gb:BC001632.1 gb:M22538.1
keratin 18	KRT18	0.72	0.94	216808_at	Consensus includes gb:AL354915 /DEF=Human DNA sequence from clone RP11-392A19 on chromosome 13. Contains ESTs, STSs and GSSs. Contains a novel pseudogene and a KRT18 (keratin type 1 cytoskeletal 18, cytokeratin 18) pseudogene /FEA=CDS_2 /DB_XREF=gi:10129445 /UG=Hs.307121 Human DNA sequence from clone RP11-392A19 on chromosome 13. Contains ESTs, STSs and GSSs. Contains a novel pseudogene and a KRT…
radixin	RDX	0.72	0.961919	204969_s_at	gb:NM_002906.1 /DEF=Homo sapiens radixin (RDX), mRNA. /FEA=mRNA /GEN=RDX /PROD=radixin /DB_XREF=gi:4506466 /UG=Hs.250613 radixin /FL=gb:L02320.1 gb:NM_002906.1
tripeptidyl peptidase II	TPP2	0.72	1.05921	203375_s_at	gb:NM_003291.1 /DEF=Homo sapiens tripeptidyl peptidase II (TPP2), mRNA. /FEA=mRNA /GEN=TPP2 /PROD=tripeptidyl peptidase II /DB_XREF=gi:4507656 /UG=Hs.1117 tripeptidyl peptidase II /FL=gb:M73047.1 gb:NM_003291.1
solute carrier family 25, member 13 (citrin)	SLC25A13	0.71	0.11531	203775_at	gb:NM_014251.1 /DEF=Homo sapiens solute carrier family 25, member 13 (citrin) (SLC25A13), mRNA. /FEA=mRNA /GEN=SLC25A13 /PROD=solute carrier family 25, member 13 (citrin) /DB_XREF=gi:7657580 /UG=Hs.9599 solute carrier family 25, member 13 (citrin) /FL=gb:AF118838.1 gb:NM_014251.1
SEC23-related protein A	SEC23A	0.71	0.801131	204344_s_at	gb:NM_006364.1 /DEF=Homo sapiens Sec23 (S. cerevisiae) homolog A (SEC23A), mRNA. /FEA=mRNA /GEN=SEC23A /PROD=Sec23 (S. cerevisiae) homolog A /DB_XREF=gi:5454041 /UG=Hs.272927 Sec23 (S. cerevisiae) homolog A /FL=gb:NM_006364.1
mutS homolog 2	MSH2	0.71	0.923303	209421_at	gb:U04045.1 /DEF=Human (hMSH2) mRNA, complete cds. /FEA=mRNA /GEN=hMSH2 /DB_XREF=gi:432997 /UG=Hs.78934 mutS (E. coli) homolog 2 (colon cancer, nonpolyposis type 1) /FL=gb:L47583.1 gb:L47582.1 gb:L47581.1 gb:U04045.1 gb:U03911.1 gb:NM_000251.1
PRKC, apoptosis, WT1, regulator	PAWR	0.71	1.00801	204005_s_at	gb:NM_002583.1 /DEF=Homo sapiens PRKC, apoptosis, WT1, regulator (PAWR), mRNA. /FEA=mRNA /GEN=PAWR /PROD=apoptosis response protein /DB_XREF=gi:4505612 /UG=Hs.176090 PRKC, apoptosis, WT1, regulator /FL=gb:U63809.1 gb:NM_002583.1
ubiquinol-cytochrome c reductase core protein II	UQCRC2	0.71	1.04809	200883_at	gb:NM_003366.1 /DEF=Homo sapiens ubiquinol-cytochrome c reductase core protein II (UQCRC2), mRNA. /FEA=mRNA /GEN=UQCRC2 /PROD=ubiquinol-cytochrome c reductase core proteinII /DB_XREF=gi:4507842 /UG=Hs.173554 ubiquinol-cytochrome c reductase core protein II /FL=gb:BC000484.1 gb:BC003136.1 gb:J04973.1 gb:NM_003366.1
adenylosuccinate lyase isoform a	ADSL	0.7	0.94	215292_s_at	Consensus includes gb:AL022238 /DEF=Human DNA sequence from clone RP5-1042K10 on chromosome 22q13.1-13.2 Contains the ADSL gene for Adenylosuccinate lyase (EC 4.3.2.2, Adenylosuccinase, ASL) and 4 novel genes (one with probable rabGAP domains and Src homology domain 3). Contains EST... /FEA=mRNA_1 /DB_XREF=gi:4176442 /UG=Hs.134751 Human DNA sequence from clone RP5-1042K10 on chromosome 22q13.1-13…
tyrosine 3/tryptophan 5 -monooxygenase activation protein, zeta polypeptide	YWHAZ	0.7	0.95	200640_at	gb:NM_003406.1 /DEF=Homo sapiens tyrosine 3-monooxygenasetryptophan 5-monooxygenase activation protein, zeta polypeptide (YWHAZ), mRNA. /FEA=mRNA /GEN=YWHAZ /PROD=tyrosine 3-monooxygenasetryptophan5-monooxygenase activation protein, zeta polypeptide /DB_XREF=gi:4507952 /UG=Hs.75103 tyrosine 3-monooxygenasetryptophan 5-monooxygenase activation protein, zeta polypeptide /FL=gb:BC003623.1 gb:M86400.…
ephrin receptor EphA2	EPHA2	0.7	0.983349	203499_at	gb:NM_004431.1 /DEF=Homo sapiens EphA2 (EPHA2), mRNA. /FEA=mRNA /GEN=EPHA2 /PROD=EphA2 /DB_XREF=gi:4758277 /UG=Hs.171596 EphA2 /FL=gb:M59371.1 gb:NM_004431.1
mitochondrial carrier homolog 2	MTCH2	0.7	0.985734	217772_s_at	gb:NM_014342.1 /DEF=Homo sapiens mitochondrial carrier homolog 2 (MTCH2), nuclear gene encoding mitochondrial protein, mRNA. /FEA=mRNA /GEN=MTCH2 /PROD=mitochondrial carrier homolog 2 /DB_XREF=gi:7657346 /UG=Hs.279609 mitochondrial carrier homolog 2 /FL=gb:BC000875.1 gb:AF085361.1 gb:AF176008.1 gb:NM_014342.1
caldesmon 1 isoform 2	CALD1	0.69	0.0704501	201617_x_at	gb:NM_004342.2 /DEF=Homo sapiens caldesmon 1 (CALD1), mRNA. /FEA=mRNA /GEN=CALD1 /PROD=caldesmon 1 /DB_XREF=gi:11091984 /UG=Hs.325474 caldesmon 1 /FL=gb:NM_004342.2 gb:M64110.1
eukaryotic translation initiation factor 5	EIF5	0.69	0.937032	208290_s_at	gb:NM_001969.1 /DEF=Homo sapiens eukaryotic translation initiation factor 5 (EIF5), mRNA. /FEA=mRNA /GEN=EIF5 /PROD=eukaryotic translation initiation factor 5 /DB_XREF=gi:4503542 /UG=Hs.286236 eukaryotic translation initiation factor 5 /FL=gb:U49436.1 gb:NM_001969.1
eukaryotic translation initiation factor 4A isoform 1	EIF4A1	0.69	0.984375	201530_x_at	gb:NM_001416.1 /DEF=Homo sapiens eukaryotic translation initiation factor 4A, isoform 1 (EIF4A1), mRNA. /FEA=mRNA /GEN=EIF4A1 /PROD=eukaryotic translation initiation factor 4A,isoform 1 /DB_XREF=gi:4503528 /UG=Hs.129673 eukaryotic translation initiation factor 4A, isoform 1 /FL=gb:NM_001416.1
prolyl 4-hydroxylase, beta subunit precursor	P4HB	0.69	0.991514	200654_at	gb:J02783.1 /DEF=Human thyroid hormone binding protein (p55) mRNA, complete cds. /FEA=mRNA /GEN=P4HB /DB_XREF=gi:339646 /UG=Hs.75655 procollagen-proline, 2-oxoglutarate 4-dioxygenase (proline 4-hydroxylase), beta polypeptide (protein disulfide isomerase; thyroid hormone binding protein p55) /FL=gb:J02783.1 gb:NM_000918.1
LIM and SH3 protein 1	LASP1	0.68	0.93	200618_at	gb:NM_006148.1 /DEF=Homo sapiens LIM and SH3 protein 1 (LASP1), mRNA. /FEA=mRNA /GEN=LASP1 /PROD=LIM and SH3 protein 1 /DB_XREF=gi:5453709 /UG=Hs.75080 LIM and SH3 protein 1 /FL=gb:NM_006148.1
serine hydroxymethyltransferase 1 (soluble) isoform 1	SHMT1	0.68	0.96	209980_s_at	gb:L23928.1 /DEF=Homo sapiens serine hydroxymethyltransferase mRNA, complete cds. /FEA=mRNA /GEN=SHMT; SHMT; SHMT /PROD=serine hydroxymethyltransferase; serine hydroxymethyltransferase; serine hydroxymethyltransferase /DB_XREF=gi:438633 /UG=Hs.8889 serine hydroxymethyltransferase 1 (soluble) /FL=gb:L11931.1 gb:L23928.1 gb:NM_004169.1
heat shock 70kD protein binding protein	ST13	0.68	0.995299	207040_s_at	gb:NM_003932.1 /DEF=Homo sapiens suppression of tumorigenicity 13 (colon carcinoma) (Hsp70-interacting protein) (ST13), mRNA. /FEA=mRNA /GEN=ST13 /PROD=progesterone receptor-associated p48 protein /DB_XREF=gi:4505562 /UG=Hs.119222 suppression of tumorigenicity 13 (colon carcinoma) (Hsp70-interacting protein) /FL=gb:NM_003932.1 gb:U28918.1
peptidylprolyl isomerase B precursor	PPIB	0.68	1.01	200967_at	gb:NM_000942.1 /DEF=Homo sapiens peptidylprolyl isomerase B (cyclophilin B) (PPIB), mRNA. /FEA=mRNA /GEN=PPIB /PROD=peptidylprolyl isomerase B (cyclophilin B) /DB_XREF=gi:4758949 /UG=Hs.699 peptidylprolyl isomerase B (cyclophilin B) /FL=gb:BC001125.1 gb:M60857.1 gb:M63573.1 gb:NM_000942.1
AFG3 ATPase family gene 3-like 2	AFG3L2	0.68	1.11953	202486_at	gb:NM_006796.1 /DEF=Homo sapiens AFG3 (ATPase family gene 3, yeast)-like 2 (AFG3L2), nuclear gene encoding mitochondrial protein, mRNA. /FEA=mRNA /GEN=AFG3L2 /PROD=AFG3-like 2 /DB_XREF=gi:5802969 /UG=Hs.29385 AFG3 (ATPase family gene 3, yeast)-like 2 /FL=gb:NM_006796.1
vinculin isoform VCL	VCL	0.67	0.09	200931_s_at	gb:NM_014000.1 /DEF=Homo sapiens vinculin (VCL), transcript variant meta-VCL, mRNA. /FEA=mRNA /GEN=VCL /PROD=VCL isoform meta-VCL /DB_XREF=gi:7669549 /UG=Hs.75350 vinculin /FL=gb:NM_014000.1
tight junction protein 2 (zona occludens 2) isoform 1	TJP2	0.67	0.96	202085_at	gb:NM_004817.1 /DEF=Homo sapiens tight junction protein 2 (zona occludens 2) (TJP2), mRNA. /FEA=mRNA /GEN=TJP2 /PROD=tight junction protein 2 (zona occludens 2) /DB_XREF=gi:4759341 /UG=Hs.75608 tight junction protein 2 (zona occludens 2) /FL=gb:NM_004817.1 gb:L27476.1
tumor protein, translationally-controlled 1	TPT1	0.67	1.05	220865_s_at	gb:NM_014317.2 /DEF=Homo sapiens trans-prenyltransferase (TPT), mRNA. /FEA=mRNA /GEN=TPT /PROD=trans-prenyltransferase /DB_XREF=gi:11863164 /UG=Hs.279865 trans-prenyltransferase /FL=gb:NM_014317.2 gb:AF118395.1
CD44 antigen isoform 1 precursor	CD44	0.66	0.83	210916_s_at	gb:AF098641.1 /DEF=Homo sapiens CD44 isoform RC (CD44) mRNA, complete cds. /FEA=mRNA /GEN=CD44 /PROD=CD44 isoform RC /DB_XREF=gi:3832517 /UG=Hs.306278 Homo sapiens CD44 isoform RC (CD44) mRNA, complete cds /FL=gb:AF098641.1
coatomer protein complex, subunit beta 1	COPB1	0.66	0.95	201359_at	gb:NM_016451.1 /DEF=Homo sapiens coatomer protein complex, subunit beta (COPB), mRNA. /FEA=mRNA /GEN=COPB /PROD=coatomer protein complex, subunit beta /DB_XREF=gi:7705368 /UG=Hs.3059 coatomer protein complex, subunit beta /FL=gb:AF084457.1 gb:AL136593.1 gb:NM_016451.1
mannosidase, alpha, class 2A, member 1	MAN2A1	0.66	0.95	205105_at	gb:NM_002372.1 /DEF=Homo sapiens mannosidase, alpha, class 2A, member 1 (MAN2A1), mRNA. /FEA=mRNA /GEN=MAN2A1 /PROD=mannosidase, alpha, class 2A, member 1 /DB_XREF=gi:4758697 /UG=Hs.32965 mannosidase, alpha, class 2A, member 1 /FL=gb:U31520.1 gb:NM_002372.1 gb:D63998.1
calpain 1, large subunit	CAPN1	0.66	1.02	200752_s_at	gb:NM_005186.2 /DEF=Homo sapiens calpain 1, (muI) large subunit (CAPN1), mRNA. /FEA=mRNA /GEN=CAPN1 /PROD=calpain 1, large subunit /DB_XREF=gi:12408655 /UG=Hs.2575 calpain 1, (muI) large subunit /FL=gb:NM_005186.2
solute carrier family 1 member 5 isoform 1	SLC1A5	0.65	1.04	208916_at	gb:AF105230.1 /DEF=Homo sapiens neutral amino acid transporter (SLC1A5) mRNA, complete cds. /FEA=mRNA /GEN=SLC1A5 /PROD=neutral amino acid transporter /DB_XREF=gi:4191561 /UG=Hs.183556 solute carrier family 1 (neutral amino acid transporter), member 5 /FL=gb:BC000062.1 gb:U53347.1 gb:AF102826.1 gb:AF105230.1 gb:AF105423.1 gb:NM_005628.1
IQ motif containing GTPase activating protein 1	IQGAP1	0.64	0.98	200791_s_at	gb:NM_003870.1 /DEF=Homo sapiens IQ motif containing GTPase activating protein 1 (IQGAP1), mRNA. /FEA=mRNA /GEN=IQGAP1 /PROD=IQ motif containing GTPase activating protein 1 /DB_XREF=gi:4506786 /UG=Hs.1742 IQ motif containing GTPase activating protein 1 /FL=gb:NM_003870.1 gb:L33075.1
ribophorin I precursor	RPN1	0.64	1.01	201011_at	gb:NM_002950.1 /DEF=Homo sapiens ribophorin I (RPN1), mRNA. /FEA=mRNA /GEN=RPN1 /PROD=ribophorin I /DB_XREF=gi:4506674 /UG=Hs.2280 ribophorin I /FL=gb:NM_002950.1
prohibitin	PHB	0.64	1.08	200659_s_at	gb:NM_002634.2 /DEF=Homo sapiens prohibitin (PHB), mRNA. /FEA=mRNA /GEN=PHB /PROD=prohibitin /DB_XREF=gi:6031190 /UG=Hs.75323 prohibitin /FL=gb:NM_002634.2
epsilon subunit of coatomer protein complex isoform a	COPE	0.64	10.2	201264_at	gb:NM_007263.1 /DEF=Homo sapiens coatomer protein complex, subunit epsilon (COPE), mRNA. /FEA=mRNA /GEN=COPE /PROD=coatomer protein complex, subunit epsilon /DB_XREF=gi:6005734 /UG=Hs.10326 coatomer protein complex, subunit epsilon /FL=gb:AL136928.1 gb:BC003155.1 gb:NM_007263.1
flap structure-specific endonuclease 1	FEN1	0.63	0.93	204768_s_at	gb:NM_004111.3 /DEF=Homo sapiens flap structure-specific endonuclease 1 (FEN1), mRNA. /FEA=mRNA /GEN=FEN1 /PROD=flap structure-specific endonuclease 1 /DB_XREF=gi:6325465 /UG=Hs.4756 flap structure-specific endonuclease 1 /FL=gb:BC000323.1 gb:NM_004111.3
adaptor-related protein complex 2, beta 1 subunit isoform b	AP2B1	0.63	1.01	200612_s_at	gb:NM_001282.1 /DEF=Homo sapiens adaptor-related protein complex 2, beta 1 subunit (AP2B1), mRNA. /FEA=mRNA /GEN=AP2B1 /PROD=adaptor-related protein complex 2, beta 1subunit /DB_XREF=gi:4557468 /UG=Hs.74626 adaptor-related protein complex 2, beta 1 subunit /FL=gb:M34175.1 gb:NM_001282.1
ribosome binding protein 1	RRBP1	0.62	0.97	201206_s_at	gb:NM_004587.1 /DEF=Homo sapiens ribosome binding protein 1 (dog 180kD homolog) (RRBP1), mRNA. /FEA=mRNA /GEN=RRBP1 /PROD=ribosome binding protein 1 /DB_XREF=gi:4759055 /UG=Hs.98614 ribosome binding protein 1 (dog 180kD homolog) /FL=gb:AF006751.1 gb:NM_004587.1
eukaryotic translation elongation factor 1 alpha 2	EEF1A2	0.61	1	204540_at	gb:NM_001958.1 /DEF=Homo sapiens eukaryotic translation elongation factor 1 alpha 2 (EEF1A2), mRNA. /FEA=mRNA /GEN=EEF1A2 /PROD=eukaryotic translation elongation factor 1 alpha2 /DB_XREF=gi:4503474 /UG=Hs.2642 eukaryotic translation elongation factor 1 alpha 2 /FL=gb:BC000432.1 gb:NM_001958.1
myosin, heavy polypeptide 10, non-muscle	MYH10	0.61	1.02	212372_at	Consensus includes gb:AK026977.1 /DEF=Homo sapiens cDNA: FLJ23324 fis, clone HEP12482, highly similar to HUMMYOHCB Human nonmuscle myosin heavy chain-B (MYH10) mRNA. /FEA=mRNA /DB_XREF=gi:10439970 /UG=Hs.296842 Homo sapiens, clone IMAGE:3357927, mRNA, partial cds
GNAS complex locus GNASL	GNAS	0.61	1.03	200780_x_at	gb:NM_000516.2 /DEF=Homo sapiens guanine nucleotide binding protein (G protein), alpha stimulating activity polypeptide 1 (GNAS1), mRNA. /FEA=mRNA /GEN=GNAS1 /PROD=guanine nucleotide binding protein (G protein),alpha stimulating activity polypeptide 1 /DB_XREF=gi:8659565 /UG=Hs.273385 guanine nucleotide binding protein (G protein), alpha stimulating activity polypeptide 1 /FL=gb:BC002722.1 gb:AF0…
casein kinase 2, alpha prime polypeptide	CSNK2A2	0.59	1.01	203575_at	gb:NM_001896.1 /DEF=Homo sapiens casein kinase 2, alpha prime polypeptide (CSNK2A2), mRNA. /FEA=mRNA /GEN=CSNK2A2 /PROD=casein kinase 2, alpha prime polypeptide /DB_XREF=gi:4503096 /UG=Hs.82201 casein kinase 2, alpha prime polypeptide /FL=gb:M55268.1 gb:NM_001896.1
tubulin, gamma 2	TUBG2	0.59	1.02	203894_at	gb:NM_016437.1 /DEF=Homo sapiens tubulin, gamma 2 (TUBG2), mRNA. /FEA=mRNA /GEN=TUBG2 /PROD=tubulin, gamma 2 /DB_XREF=gi:7706750 /UG=Hs.279669 tubulin, gamma 2 /FL=gb:AF225971.1 gb:NM_016437.1
ezrin	EZR	0.58	0.72	208621_s_at	Consensus includes gb:BF663141 /FEA=EST /DB_XREF=gi:11937036 /DB_XREF=est:602145063F1 /CLONE=IMAGE:4308686 /UG=Hs.155191 villin 2 (ezrin) /FL=gb:J05021.1 gb:AL162086.1 gb:NM_003379.2
glutathione transferase	GSTP1	0.58	0.94	200824_at	gb:NM_000852.2 /DEF=Homo sapiens glutathione S-transferase pi (GSTP1), mRNA. /FEA=mRNA /GEN=GSTP1 /PROD=glutathione transferase /DB_XREF=gi:6552334 /UG=Hs.226795 glutathione S-transferase pi /FL=gb:U62589.1 gb:U30897.1 gb:NM_000852.2
transgelin 2	TAGLN2	0.57	0.96	200916_at	gb:NM_003564.1 /DEF=Homo sapiens transgelin 2 (TAGLN2), mRNA. /FEA=mRNA /GEN=TAGLN2 /PROD=transgelin 2 /DB_XREF=gi:4507356 /UG=Hs.75725 transgelin 2 /FL=gb:D21261.1 gb:NM_003564.1
centromere protein B	CENPB	0.57	1.02	212437_at	Consensus includes gb:AL109804 /DEF=Human DNA sequence from clone RP5-1009E24 on chromosome 20 Contains a novel gene encoding two isoforms similar to mouse sialoadhesin (a macrophage sialic acid binding receptor), a novel gene similar to KIAA0417, the CENPB gene (centromere protein ... /FEA=mRNA_8 /DB_XREF=gi:11121192 /UG=Hs.85004 centromere protein B (80kD)
cullin 4B isoform 1	CUL4B	0.57	1.05	202214_s_at	gb:NM_003588.1 /DEF=Homo sapiens cullin 4B (CUL4B), mRNA. /FEA=mRNA /GEN=CUL4B /PROD=cullin 4B /DB_XREF=gi:13270466 /UG=Hs.155976 cullin 4B /FL=gb:NM_003588.1 gb:AB014595.1
coronin, actin binding protein, 1C isoform 1	CORO1C	0.57	9	221676_s_at	gb:BC002342.1 /DEF=Homo sapiens, coronin, actin-binding protein, 1C, clone MGC:8518, mRNA, complete cds. /FEA=mRNA /PROD=coronin, actin-binding protein, 1C /DB_XREF=gi:12803080 /UG=Hs.17377 coronin, actin-binding protein, 1C /FL=gb:BC002342.1
nuclear mitotic apparatus protein 1	NUMA1	0.57	10.26	200747_s_at	gb:NM_006185.1 /DEF=Homo sapiens nuclear mitotic apparatus protein 1 (NUMA1), mRNA. /FEA=mRNA /GEN=NUMA1 /PROD=nuclear mitotic apparatus protein 1 /DB_XREF=gi:5453819 /UG=Hs.301512 nuclear mitotic apparatus protein 1 /FL=gb:NM_006185.1
aconitase 1	ACO1	0.56	0.93	207071_s_at	gb:NM_002197.1 /DEF=Homo sapiens aconitase 1, soluble (ACO1), mRNA. /FEA=mRNA /GEN=ACO1 /PROD=aconitase 1 /DB_XREF=gi:8659554 /UG=Hs.154721 aconitase 1, soluble /FL=gb:NM_002197.1
beta actin	ACTB	0.56	1	200801_x_at	gb:NM_001101.2 /DEF=Homo sapiens actin, beta (ACTB), mRNA. /FEA=mRNA /GEN=ACTB /PROD=beta actin /DB_XREF=gi:5016088 /UG=Hs.288061 actin, beta /FL=gb:BC001301.1 gb:BC002409.1 gb:BC004251.1 gb:NM_001101.2
importin 5	IPO5	0.56	1.02	202055_at	Consensus includes gb:AA652173 /FEA=EST /DB_XREF=gi:2583825 /DB_XREF=est:ns51f05.s1 /CLONE=IMAGE:1187169 /UG=Hs.169149 karyopherin alpha 1 (importin alpha 5) /FL=gb:BC002374.1 gb:BC003009.1 gb:NM_002264.1
protein kinase C and casein kinase substrate in neurons 2	PACSIN2	0.56	1.03	201651_s_at	gb:NM_007229.1 /DEF=Homo sapiens protein kinase C and casein kinase substrate in neurons 2 (PACSIN2), mRNA. /FEA=mRNA /GEN=PACSIN2 /PROD=protein kinase C and casein kinase substrate inneurons 2 /DB_XREF=gi:6005825 /UG=Hs.18842 protein kinase C and casein kinase substrate in neurons 2 /FL=gb:AF128536.1 gb:NM_007229.1
ribosomal protein S4, X-linked X isoform	RPS4X	0.55	0.89	217019_at	Consensus includes gb:AL137162 /DEF=Human DNA sequence from clone RP5-843L14 on chromosome 20. Contains ESTs, STSs and GSSs. Contains a novel gene and the 5 part of a gene for a novel protein similar to X-linked ribosomal protein 4 (RPS4X) /FEA=CDS /DB_XREF=gi:11190480 /UG=Hs.302114 Human DNA sequence from clone RP5-843L14 on chromosome 20. Contains ESTs, STSs and GSSs. Contains a novel gene and …
Ras-GTPase-activating protein SH3-domain-binding protein	G3BP1	0.55	0.95	201514_s_at	gb:NM_005754.1 /DEF=Homo sapiens Ras-GTPase-activating protein SH3-domain-binding protein (G3BP), mRNA. /FEA=mRNA /GEN=G3BP /PROD=Ras-GTPase-activating protein SH3-domain-bindingprotein /DB_XREF=gi:5031702 /UG=Hs.220689 Ras-GTPase-activating protein SH3-domain-binding protein /FL=gb:U32519.1 gb:NM_005754.1
lysosomal-associated membrane protein 1	LAMP1	0.54	0.89	201551_s_at	gb:J03263.1 /DEF=Human lysosome-associated membrane glycoprotein (lamp A) mRNA, complete cds. /FEA=mRNA /GEN=LAMP1 /DB_XREF=gi:187178 /UG=Hs.150101 lysosomal-associated membrane protein 1 /FL=gb:J04182.1 gb:J03263.1 gb:NM_005561.2
moesin	MSN	0.54	0.89	200600_at	gb:NM_002444.1 /DEF=Homo sapiens moesin (MSN), mRNA. /FEA=mRNA /GEN=MSN /PROD=moesin /DB_XREF=gi:4505256 /UG=Hs.170328 moesin /FL=gb:M69066.1 gb:NM_002444.1
integrin alpha 2 precursor	ITGA2	0.54	0.97	205032_at	gb:NM_002203.2 /DEF=Homo sapiens integrin, alpha 2 (CD49B, alpha 2 subunit of VLA-2 receptor) (ITGA2), mRNA. /FEA=mRNA /GEN=ITGA2 /PROD=integrin alpha 2 precursor /DB_XREF=gi:6006008 /UG=Hs.271986 integrin, alpha 2 (CD49B, alpha 2 subunit of VLA-2 receptor) /FL=gb:NM_002203.2
vaccinia related kinase 1	VRK1	0.54	1.1	203856_at	gb:NM_003384.1 /DEF=Homo sapiens vaccinia related kinase 1 (VRK1), mRNA. /FEA=mRNA /GEN=VRK1 /PROD=vaccinia related kinase 1 /DB_XREF=gi:4507902 /UG=Hs.48269 vaccinia related kinase 1 /FL=gb:AB000449.1 gb:NM_003384.1
pyruvate kinase, muscle isoform M2	PKM2	0.54	9.86	201251_at	gb:NM_002654.1 /DEF=Homo sapiens pyruvate kinase, muscle (PKM2), mRNA. /FEA=mRNA /GEN=PKM2 /PROD=pyruvate kinase, muscle /DB_XREF=gi:4505838 /UG=Hs.198281 pyruvate kinase, muscle /FL=gb:BC000481.1 gb:M23725.1 gb:M26252.1 gb:NM_002654.1
plectin 1 isoform 7	PLEC1	0.53	1	201373_at	gb:NM_000445.1 /DEF=Homo sapiens plectin 1, intermediate filament binding protein, 500kD (PLEC1), mRNA. /FEA=mRNA /GEN=PLEC1 /PROD=plectin 1, intermediate filament bindingprotein, 500kD /DB_XREF=gi:4505876 /UG=Hs.79706 plectin 1, intermediate filament binding protein, 500kD /FL=gb:U53204.1 gb:NM_000445.1
solute carrier family 25 (mitochondrial carrier, Aralar), member 12	SLC25A12	0.53	1.07	203340_s_at	gb:NM_003705.1 /DEF=Homo sapiens solute carrier family 25 (mitochondrial carrier, Aralar), member 12 (SLC25A12), mRNA. /FEA=mRNA /GEN=SLC25A12 /PROD=solute carrier family 25 (mitochondrial carrier,Aralar), member 12 /DB_XREF=gi:4507006 /UG=Hs.179866 solute carrier family 25 (mitochondrial carrier, Aralar), member 12 /FL=gb:NM_003705.1
annexin A11	ANXA11	0.53	1.1	206200_s_at	gb:NM_001157.1 /DEF=Homo sapiens annexin A11 (ANXA11), mRNA. /FEA=mRNA /GEN=ANXA11 /PROD=annexin XI /DB_XREF=gi:4557316 /UG=Hs.75510 annexin A11 /FL=gb:NM_001157.1 gb:L19605.1
ribosomal protein L19	RPL19	0.52	0.1	200029_at	gb:NM_000981.1 /DEF=Homo sapiens ribosomal protein L19 (RPL19), mRNA. /FEA=mRNA /GEN=RPL19 /PROD=ribosomal protein L19 /DB_XREF=gi:4506608 /UG=Hs.252723 ribosomal protein L19 /FL=gb:BC000530.1 gb:NM_000981.1
tropomyosin 2 (beta) isoform 2	TPM2	0.52	1.09	204083_s_at	gb:NM_003289.1 /DEF=Homo sapiens tropomyosin 2 (beta) (TPM2), mRNA. /FEA=mRNA /GEN=TPM2 /PROD=tropomyosin 2 (beta) /DB_XREF=gi:4507648 /UG=Hs.300772 tropomyosin 2 (beta) /FL=gb:M75165.1 gb:M12125.1 gb:M74817.1 gb:NM_003289.1
ribosomal protein L7a	RPL7A	0.51	0.97	217740_x_at	gb:NM_000972.1 /DEF=Homo sapiens ribosomal protein L7a (RPL7A), mRNA. /FEA=mRNA /GEN=RPL7A /PROD=ribosomal protein L7a /DB_XREF=gi:4506660 /UG=Hs.99858 ribosomal protein L7a /FL=gb:BC005128.1 gb:M36072.1 gb:NM_000972.1
EH-domain containing 1	EHD1	0.51	0.98	208112_x_at	gb:NM_006795.1 /DEF=Homo sapiens EH domain containing 1 (EHD1), mRNA. /FEA=mRNA /GEN=EHD1 /PROD=EH domain containing 1 /DB_XREF=gi:5803008 /UG=Hs.155119 EH domain containing 1 /FL=gb:AF099011.1 gb:NM_006795.1
high density lipoprotein binding protein	HDLBP	0.51	10.47	200643_at	gb:NM_005336.1 /DEF=Homo sapiens high density lipoprotein binding protein (vigilin) (HDLBP), mRNA. /FEA=mRNA /GEN=HDLBP /PROD=high density lipoprotein binding protein /DB_XREF=gi:4885408 /UG=Hs.177516 high density lipoprotein binding protein (vigilin) /FL=gb:BC001179.1 gb:M64098.1 gb:NM_005336.1
eukaryotic translation elongation factor 1 gamma	EEF1G	0.5	1.02	200689_x_at	gb:NM_001404.1 /DEF=Homo sapiens eukaryotic translation elongation factor 1 gamma (EEF1G), mRNA. /FEA=mRNA /GEN=EEF1G /PROD=eukaryotic translation elongation factor 1gamma /DB_XREF=gi:4503480 /UG=Hs.2186 eukaryotic translation elongation factor 1 gamma /FL=gb:BC000384.1 gb:BC004189.1 gb:BC004215.1 gb:NM_001404.1
ribosomal protein L18	RPL18	0.5	1.04	200869_at	gb:NM_000980.1 /DEF=Homo sapiens ribosomal protein L18a (RPL18A), mRNA. /FEA=mRNA /GEN=RPL18A /PROD=ribosomal protein L18a /DB_XREF=gi:11415025 /UG=Hs.163593 ribosomal protein L18a /FL=gb:NM_000980.1 gb:L05093.1
DEAD (Asp-Glu-Ala-Asp) box polypeptide 24	DDX24	0.5	1.05	200694_s_at	gb:NM_020414.2 /DEF=Homo sapiens DEADH (Asp-Glu-Ala-AspHis) box polypeptide 24 (DDX24), mRNA. /FEA=mRNA /GEN=DDX24 /PROD=DEADH (Asp-Glu-Ala-AspHis) box polypeptide 24 /DB_XREF=gi:13787212 /UG=Hs.155986 DEADH (Asp-Glu-Ala-AspHis) box polypeptide 24 /FL=gb:AL136886.1 gb:NM_020414.2 gb:AF214731.1
chaperonin	HSPD1	0.49	0.01	200807_s_at	gb:NM_002156.1 /DEF=Homo sapiens heat shock 60kD protein 1 (chaperonin) (HSPD1), mRNA. /FEA=mRNA /GEN=HSPD1 /PROD=heat shock 60kD protein 1 (chaperonin) /DB_XREF=gi:4504520 /UG=Hs.79037 heat shock 60kD protein 1 (chaperonin) /FL=gb:BC002676.1 gb:BC003030.1 gb:M34664.1 gb:M22382.1 gb:NM_002156.1
solute carrier family 3 (activators of dibasic and neutral amino acid transport), member 2 isoform a	SLC3A2	0.49	0.94	200924_s_at	gb:NM_002394.1 /DEF=Homo sapiens solute carrier family 3 (activators of dibasic and neutral amino acid transport), member 2 (SLC3A2), mRNA. /FEA=mRNA /GEN=SLC3A2 /PROD=antigen identified by monoclonal antibodies 4F2,TRA1.10, TROP4, and T43 /DB_XREF=gi:4505140 /UG=Hs.79748 solute carrier family 3 (activators of dibasic and neutral amino acid transport), member 2 /FL=gb:BC001061.1 gb:J02769.1 gb:J0…
tryptophanyl-tRNA synthetase isoform a	WARS	0.49	0.96	200628_s_at	gb:M61715.1 /DEF=Human tryptophanyl-tRNA synthetase (WRS) mRNA, complete cds. /FEA=mRNA /GEN=WARS /PROD=transfer RNA-Trp synthetase /DB_XREF=gi:340367 /UG=Hs.82030 tryptophanyl-tRNA synthetase /FL=gb:M77804.1 gb:M61715.1 gb:NM_004184.2
lysosomal-associated membrane protein 2 isoform A precursor	LAMP2	0.49	0.97	203041_s_at	gb:J04183.1 /DEF=Homo sapiens lysosomal membrane glycoprotein-2 (LAMP2), complete cds. /FEA=mRNA /GEN=LAMP2 /PROD=lysosomal membrane glycoprotein-2 /DB_XREF=gi:186929 /UG=Hs.8262 lysosomal-associated membrane protein 2 /FL=gb:J04183.1 gb:NM_002294.1
eukaryotic translation initiation factor 2, subunit 1 alpha, 35kDa	EIF2S1	0.49	0.98	201144_s_at	gb:NM_004094.1 /DEF=Homo sapiens eukaryotic translation initiation factor 2, subunit 1 (alpha, 35kD ) (EIF2S1), mRNA. /FEA=mRNA /GEN=EIF2S1 /PROD=eukaryotic translation initiation factor 2,subunit 1 (alpha, 35kD ) /DB_XREF=gi:4758255 /UG=Hs.151777 eukaryotic translation initiation factor 2, subunit 1 (alpha, 35kD ) /FL=gb:BC002513.1 gb:J02645.1 gb:NM_004094.1
ribosomal protein L5	RPL5	0.49	0.99	200937_s_at	gb:NM_000969.1 /DEF=Homo sapiens ribosomal protein L5 (RPL5), mRNA. /FEA=mRNA /GEN=RPL5 /PROD=ribosomal protein L5 /DB_XREF=gi:4506654 /UG=Hs.180946 ribosomal protein L5 /FL=gb:AF113210.1 gb:NM_000969.1 gb:U14966.1
ribosomal protein L8	RPL8	0.49	1.02	200936_at	gb:NM_000973.1 /DEF=Homo sapiens ribosomal protein L8 (RPL8), mRNA. /FEA=mRNA /GEN=RPL8 /PROD=ribosomal protein L8 /DB_XREF=gi:4506662 /UG=Hs.178551 ribosomal protein L8 /FL=gb:BC000077.1 gb:NM_000973.1
actin, alpha 1, skeletal muscle	ACTA1	0.48	0.88	203872_at	gb:NM_001100.2 /DEF=Homo sapiens actin, alpha 1, skeletal muscle (ACTA1), mRNA. /FEA=mRNA /GEN=ACTA1 /PROD=alpha 1 actin precursor /DB_XREF=gi:5016087 /UG=Hs.1288 actin, alpha 1, skeletal muscle /FL=gb:NM_001100.2
programmed cell death 4 isoform 1	PDCD4	0.48	0.91	202730_s_at	gb:NM_014456.1 /DEF=Homo sapiens programmed cell death 4 (PDCD4), mRNA. /FEA=mRNA /GEN=PDCD4 /PROD=programmed cell death 4 /DB_XREF=gi:7657448 /UG=Hs.296251 programmed cell death 4 /FL=gb:U96628.1 gb:NM_014456.1
ribosomal protein L3 isoform a	RPL3	0.48	1.02	201217_x_at	gb:NM_000967.1 /DEF=Homo sapiens ribosomal protein L3 (RPL3), mRNA. /FEA=mRNA /GEN=RPL3 /PROD=ribosomal protein L3 /DB_XREF=gi:4506648 /UG=Hs.119598 ribosomal protein L3 /FL=gb:BC002408.1 gb:BC004323.1 gb:NM_000967.1
ribosomal protein S2	RPS2	0.47	0.1	203107_x_at	gb:NM_002952.1 /DEF=Homo sapiens ribosomal protein S2 (RPS2), mRNA. /FEA=mRNA /GEN=RPS2 /PROD=ribosomal protein S2 /DB_XREF=gi:4506718 /UG=Hs.182426 ribosomal protein S2 /FL=gb:BC001795.1 gb:NM_002952.1
isoleucyl-tRNA synthetase	IARS	0.47	0.11	204744_s_at	gb:NM_013417.1 /DEF=Homo sapiens isoleucine-tRNA synthetase (IARS), transcript variant long, mRNA. /FEA=mRNA /GEN=IARS /PROD=isoleucine-tRNA synthetase /DB_XREF=gi:7770071 /UG=Hs.172801 isoleucine-tRNA synthetase /FL=gb:U04953.1 gb:D28473.1 gb:NM_013417.1
spectrin, beta, non-erythrocytic 1 isoform 1	SPTBN1	0.47	0.88	200672_x_at	gb:NM_003128.1 /DEF=Homo sapiens spectrin, beta, non-erythrocytic 1 (SPTBN1), mRNA. /FEA=mRNA /GEN=SPTBN1 /PROD=spectrin, beta, non-erythrocytic 1 /DB_XREF=gi:4507194 /UG=Hs.107164 spectrin, beta, non-erythrocytic 1 /FL=gb:M96803.1 gb:NM_003128.1
ribosomal protein L7	RPL7	0.47	0.93	216948_at	Consensus includes gb:AL049545 /DEF=Human DNA sequence from clone 263J7 on chromosome 6q14.3-15. Contains an RPL7 (60S Ribosomal Protein L7) pseudogene, a RAB1 (RAB1, member RAS oncogene family) pseudogene, ESTs, an STS and GSSs /FEA=CDS_2 /DB_XREF=gi:5002650 /UG=Hs.247878 Human DNA sequence from clone 263J7 on chromosome 6q14.3-15. Contains an RPL7 (60S Ribosomal Protein L7) pseudogene, a RAB1 (…
ribosomal protein L4	RPL4	0.47	1	201154_x_at	gb:NM_000968.1 /DEF=Homo sapiens ribosomal protein L4 (RPL4), mRNA. /FEA=mRNA /GEN=RPL4 /PROD=ribosomal protein L4 /DB_XREF=gi:4506652 /UG=Hs.286 ribosomal protein L4 /FL=gb:BC001365.1 gb:L20868.1 gb:D23660.1 gb:NM_000968.1
catenin, alpha 1	CTNNA1	0.47	1.01	200765_x_at	gb:NM_001903.1 /DEF=Homo sapiens catenin (cadherin-associated protein), alpha 1 (102kD) (CTNNA1), mRNA. /FEA=mRNA /GEN=CTNNA1 /PROD=catenin (cadherin-associated protein), alpha 1(102kD) /DB_XREF=gi:4503126 /UG=Hs.178452 catenin (cadherin-associated protein), alpha 1 (102kD) /FL=gb:L23805.1 gb:NM_001903.1
SSR alpha subunit	SSR1	0.47	1.03	200891_s_at	gb:NM_003144.2 /DEF=Homo sapiens signal sequence receptor, alpha (translocon-associated protein alpha) (SSR1), mRNA. /FEA=mRNA /GEN=SSR1 /PROD=signal sequence receptor, alpha /DB_XREF=gi:6552340 /UG=Hs.250773 signal sequence receptor, alpha (translocon-associated protein alpha) /FL=gb:AF156965.1 gb:NM_003144.2
aspartyl-tRNA synthetase	DARS	0.47	1.09	201624_at	gb:NM_001349.1 /DEF=Homo sapiens aspartyl-tRNA synthetase (DARS), mRNA. /FEA=mRNA /GEN=DARS /PROD=aspartyl-tRNA synthetase /DB_XREF=gi:4557512 /UG=Hs.80758 aspartyl-tRNA synthetase /FL=gb:BC000629.1 gb:J05032.1 gb:NM_001349.1
brain abundant, membrane attached signal protein 1	BASP1	0.46	0.89	202391_at	gb:NM_006317.1 /DEF=Homo sapiens brain acid-soluble protein 1 (BASP1), mRNA. /FEA=mRNA /GEN=BASP1 /PROD=brain acid-soluble protein 1 /DB_XREF=gi:5453749 /UG=Hs.79516 brain abundant, membrane attached signal protein 1 /FL=gb:BC000518.1 gb:AF039656.1 gb:NM_006317.1
ribosomal protein L10a	RPL10A	0.46	1.01	200036_s_at	gb:NM_007104.2 /DEF=Homo sapiens ribosomal protein L10a (RPL10A), mRNA. /FEA=mRNA /GEN=RPL10A /PROD=ribosomal protein L10a /DB_XREF=gi:6325471 /UG=Hs.252574 ribosomal protein L10a /FL=gb:U12404.1 gb:NM_007104.2
methylenetetrahydrofolate dehydrogenase (NADP+ dependent) 1, methenyltetrahydrofolate cyclohydrolase, formyltetrahydrofolate synthetase, isoform CRA_a	MTHFD1	0.46	9.44	202309_at	gb:NM_005956.2 /DEF=Homo sapiens methylenetetrahydrofolate dehydrogenase (NADP+ dependent), methenyltetrahydrofolate cyclohydrolase, formyltetrahydrofolate synthetase (MTHFD1), mRNA. /FEA=mRNA /GEN=MTHFD1 /PROD=methylenetetrahydrofolate dehydrogenase (NADP+dependent), methenyltetrahydrofolate cyclohydrolase,formyltetrahydrofolate synthetase /DB_XREF=gi:13699867 /UG=Hs.172665 methylenetetrahydrofo…
guanine nucleotide binding protein (G protein), beta polypeptide 2-like 1	GNB2L1	0.45	0.98	200651_at	gb:NM_006098.1 /DEF=Homo sapiens guanine nucleotide binding protein (G protein), beta polypeptide 2-like 1 (GNB2L1), mRNA. /FEA=mRNA /GEN=GNB2L1 /PROD=guanine nucleotide binding protein (G protein),beta polypeptide 2-like 1 /DB_XREF=gi:5174446 /UG=Hs.5662 guanine nucleotide binding protein (G protein), beta polypeptide 2-like 1 /FL=gb:BC000214.1 gb:BC000366.1 gb:BC000672.1 gb:M24194.1 gb:NM_00609…
ribosomal protein L12	RPL12	0.45	1.01	200809_x_at	gb:NM_000976.1 /DEF=Homo sapiens ribosomal protein L12 (RPL12), mRNA. /FEA=mRNA /GEN=RPL12 /PROD=ribosomal protein L12 /DB_XREF=gi:4506596 /UG=Hs.182979 ribosomal protein L12 /FL=gb:L06505.1 gb:NM_000976.1
ribosomal protein P0	RPLP0	0.45	1.02	201033_x_at	gb:NM_001002.1 /DEF=Homo sapiens ribosomal protein, large, P0 (RPLP0), mRNA. /FEA=mRNA /GEN=RPLP0 /PROD=ribosomal protein, large, P0 /DB_XREF=gi:4506666 /UG=Hs.73742 ribosomal protein, large, P0 /FL=gb:BC000345.1 gb:BC000752.1 gb:BC001127.1 gb:AF274958.1 gb:BC001834.1 gb:M17885.1 gb:NM_001002.1
glutamyl-prolyl tRNA synthetase	EPRS	0.45	1.09	200843_s_at	gb:NM_004446.1 /DEF=Homo sapiens glutamyl-prolyl-tRNA synthetase (EPRS), mRNA. /FEA=mRNA /GEN=EPRS /PROD=glutamyl-prolyl tRNA synthetase /DB_XREF=gi:4758293 /UG=Hs.55921 glutamyl-prolyl-tRNA synthetase /FL=gb:NM_004446.1
ribosomal protein S9	RPS9	0.45	10.78	217747_s_at	gb:NM_001013.1 /DEF=Homo sapiens ribosomal protein S9 (RPS9), mRNA. /FEA=mRNA /GEN=RPS9 /PROD=ribosomal protein S9 /DB_XREF=gi:4506744 /UG=Hs.180920 ribosomal protein S9 /FL=gb:BC000802.1 gb:NM_001013.1 gb:U14971.1
ribosomal protein L15	RPL15	0.44	0.1	221475_s_at	Consensus includes gb:NM_002948.1 /DEF=Homo sapiens ribosomal protein L15 (RPL15), mRNA. /FEA=CDS /GEN=RPL15 /PROD=ribosomal protein L15 /DB_XREF=gi:4506602 /UG=Hs.74267 ribosomal protein L15 /FL=gb:AF279903.1 gb:L25899.1 gb:NM_002948.1
cullin 2	CUL2	0.44	0.9	203079_s_at	gb:NM_003591.1 /DEF=Homo sapiens cullin 2 (CUL2), mRNA. /FEA=mRNA /GEN=CUL2 /PROD=cullin 2 /DB_XREF=gi:4503162 /UG=Hs.82919 cullin 2 /FL=gb:U83410.1 gb:NM_003591.1 gb:AF126404.1
ribosomal protein L6	RPL6	0.44	0.96	216816_at	Consensus includes gb:AL050335 /DEF=Human DNA sequence from clone RP1-190J20 on chromosome 6p22.3-24.1. Contains ESTs, STSs and GSSs. Contains a putative novel gene and an RPL6 (60S ribososmal protein L6) pseudogene /FEA=CDS /DB_XREF=gi:10120307 /UG=Hs.307107 Human DNA sequence from clone RP1-190J20 on chromosome 6p22.3-24.1. Contains ESTs, STSs and GSSs. Contains a putative novel gene and an RPL…
ribosomal protein S8	RPS8	0.44	1.02	200858_s_at	gb:NM_001012.1 /DEF=Homo sapiens ribosomal protein S8 (RPS8), mRNA. /FEA=mRNA /GEN=RPS8 /PROD=ribosomal protein S8 /DB_XREF=gi:4506742 /UG=Hs.151604 ribosomal protein S8 /FL=gb:NM_001012.1
ribosomal protein L24	RPL24	0.44	1.03	200013_at	gb:NM_000986.1 /DEF=Homo sapiens ribosomal protein L24 (RPL24), mRNA. /FEA=mRNA /GEN=RPL24 /PROD=ribosomal protein L24 /DB_XREF=gi:4506618 /UG=Hs.184582 ribosomal protein L24 /FL=gb:BC000690.1 gb:M94314.1 gb:NM_000986.1
glucose-6-phosphate dehydrogenase isoform b	G6PD	0.44	1.04	202275_at	gb:NM_000402.1 /DEF=Homo sapiens glucose-6-phosphate dehydrogenase (G6PD), nuclear gene encoding mitochondrial protein, mRNA. /FEA=mRNA /GEN=G6PD /PROD=glucose-6-phosphate dehydrogenase /DB_XREF=gi:4503844 /UG=Hs.80206 glucose-6-phosphate dehydrogenase /FL=gb:BC000337.1 gb:M21248.1 gb:NM_000402.1
annexin A2 isoform 1	ANXA2	0.42	0.97	201590_x_at	gb:NM_004039.1 /DEF=Homo sapiens annexin A2 (ANXA2), mRNA. /FEA=mRNA /GEN=ANXA2 /PROD=annexin A2 /DB_XREF=gi:4757755 /UG=Hs.217493 annexin A2 /FL=gb:BC001748.1 gb:D00017.1 gb:NM_004039.1
ribosomal protein L13a	RPL13A	0.42	1.03	200716_x_at	gb:NM_012423.1 /DEF=Homo sapiens ribosomal protein L13a (RPL13A), mRNA. /FEA=mRNA /GEN=RPL13A /PROD=ribosomal protein L13a /DB_XREF=gi:6912633 /UG=Hs.119122 ribosomal protein L13a /FL=gb:BC000514.1 gb:NM_012423.1
ribosomal protein L29	RPL29	0.42	1.03	200823_x_at	gb:NM_000992.1 /DEF=Homo sapiens ribosomal protein L29 (RPL29), mRNA. /FEA=mRNA /GEN=RPL29 /PROD=ribosomal protein L29 /DB_XREF=gi:4506628 /UG=Hs.183698 ribosomal protein L29 /FL=gb:U49083.1 gb:NM_000992.1 gb:U10248.1
methionyl-tRNA synthetase	MARS	0.42	1.06	201475_x_at	gb:NM_004990.1 /DEF=Homo sapiens methionine-tRNA synthetase (MARS), mRNA. /FEA=mRNA /GEN=MARS /PROD=methionine-tRNA synthetase /DB_XREF=gi:4826825 /UG=Hs.279946 methionine-tRNA synthetase /FL=gb:BC002384.1 gb:NM_004990.1 gb:D84224.1
serine (or cysteine) proteinase inhibitor, clade H, member 1 precursor	SERPINH1	0.41	0.77	207714_s_at	gb:NM_004353.1 /DEF=Homo sapiens serine (or cysteine) proteinase inhibitor, clade H (heat shock protein 47), member 1 (SERPINH1), mRNA. /FEA=mRNA /GEN=SERPINH1 /PROD=serine (or cysteine) proteinase inhibitor, cladeH (heat shock protein 47), member 1 /DB_XREF=gi:4757923 /UG=Hs.241579 serine (or cysteine) proteinase inhibitor, clade H (heat shock protein 47), member 1 /FL=gb:NM_004353.1
ribosomal protein S3a	RPS3A	0.41	0.99	201257_x_at	gb:NM_001006.1 /DEF=Homo sapiens ribosomal protein S3A (RPS3A), mRNA. /FEA=mRNA /GEN=RPS3A /PROD=ribosomal protein S3A /DB_XREF=gi:4506722 /UG=Hs.77039 ribosomal protein S3A /FL=gb:BC000204.1 gb:BC001708.1 gb:BC004981.1 gb:M84711.1 gb:M77234.1 gb:L13802.1 gb:NM_001006.1
clathrin heavy chain 1	CLTC	0.41	1	200614_at	gb:NM_004859.1 /DEF=Homo sapiens clathrin, heavy polypeptide (Hc) (CLTC), mRNA. /FEA=mRNA /GEN=CLTC /PROD=clathrin heavy chain /DB_XREF=gi:4758011 /UG=Hs.178710 clathrin, heavy polypeptide (Hc) /FL=gb:D21260.1 gb:NM_004859.1
ribonucleoside-diphosphate reductase M1 chain	RRM1	0.41	1.02	201477_s_at	gb:NM_001033.1 /DEF=Homo sapiens ribonucleotide reductase M1 polypeptide (RRM1), mRNA. /FEA=mRNA /GEN=RRM1 /PROD=ribonucleotide reductase M1 polypeptide /DB_XREF=gi:4506748 /UG=Hs.2934 ribonucleotide reductase M1 polypeptide /FL=gb:NM_001033.1
unnamed protein product	DDX6	0.41	1.04	204909_at	gb:NM_004397.2 /DEF=Homo sapiens DEADH (Asp-Glu-Ala-AspHis) box polypeptide 6 (RNA helicase, 54kD) (DDX6), mRNA. /FEA=mRNA /GEN=DDX6 /PROD=DEADH (Asp-Glu-Ala-AspHis) box polypeptide 6 /DB_XREF=gi:13514828 /UG=Hs.316 DEADH (Asp-Glu-Ala-AspHis) box polypeptide 6 (RNA helicase, 54kD) /FL=gb:NM_004397.2 gb:D17532.1
ribosomal protein S5	RPS5	0.41	10.06	200024_at	gb:NM_001009.1 /DEF=Homo sapiens ribosomal protein S5 (RPS5), mRNA. /FEA=mRNA /GEN=RPS5 /PROD=ribosomal protein S5 /DB_XREF=gi:4506728 /UG=Hs.76194 ribosomal protein S5 /FL=gb:NM_001009.1 gb:U14970.1
eukaryotic translation elongation factor 1 delta isoform 2	EEF1D	0.4	0.1	203113_s_at	gb:NM_001960.1 /DEF=Homo sapiens eukaryotic translation elongation factor 1 delta (guanine nucleotide exchange protein) (EEF1D), mRNA. /FEA=mRNA /GEN=EEF1D /PROD=eukaryotic translation elongation factor 1 delta(guanine nucleotide exchange protein) /DB_XREF=gi:4503478 /UG=Hs.223241 eukaryotic translation elongation factor 1 delta (guanine nucleotide exchange protein) /FL=gb:NM_001960.1
copine III	CPNE3	0.4	0.96	202119_s_at	gb:NM_003909.1 /DEF=Homo sapiens copine III (CPNE3), mRNA. /FEA=mRNA /GEN=CPNE3 /PROD=copine III /DB_XREF=gi:4503014 /UG=Hs.14158 copine III /FL=gb:AB014536.1 gb:NM_003909.1 gb:AF077226.2
ribosomal protein S3	RPS3	0.4	1.02	208692_at	gb:U14990.1 /DEF=Human XP1PO ribosomal protein S3 (rpS3) mRNA, complete cds. /FEA=mRNA /GEN=rpS3 /PROD=ribosomal protein S3 /DB_XREF=gi:555940 /UG=Hs.252259 ribosomal protein S3 /FL=gb:BC003137.1 gb:NM_001005.1 gb:U14990.1 gb:U14991.1 gb:U14992.1
F-actin capping protein alpha-1 subunit	CAPZA1	0.39	0.11	208374_s_at	gb:NM_006135.1 /DEF=Homo sapiens capping protein (actin filament) muscle Z-line, alpha 1 (CAPZA1), mRNA. /FEA=mRNA /GEN=CAPZA1 /PROD=F-actin capping protein alpha-1 subunit /DB_XREF=gi:5453596 /UG=Hs.184270 capping protein (actin filament) muscle Z-line, alpha 1 /FL=gb:U56637.1 gb:NM_006135.1
filamin A, alpha isoform 1	FLNA	0.38	0.92	200859_x_at	gb:NM_001456.1 /DEF=Homo sapiens filamin A, alpha (actin-binding protein-280) (FLNA), mRNA. /FEA=mRNA /GEN=FLNA /PROD=filamin 1 (actin-binding protein-280) /DB_XREF=gi:4503744 /UG=Hs.195464 filamin A, alpha (actin-binding protein-280) /FL=gb:NM_001456.1
guanine nucleotide binding protein (G protein), alpha inhibiting activity polypeptide 2	GNAI2	0.38	0.99	201040_at	gb:NM_002070.1 /DEF=Homo sapiens guanine nucleotide binding protein (G protein), alpha inhibiting activity polypeptide 2 (GNAI2), mRNA. /FEA=mRNA /GEN=GNAI2 /PROD=guanine nucleotide binding protein (G protein),alpha inhibiting activity polypeptide 2 /DB_XREF=gi:4504040 /UG=Hs.77269 guanine nucleotide binding protein (G protein), alpha inhibiting activity polypeptide 2 /FL=gb:J03004.1 gb:NM_002070…
solute carrier family 25 (mitochondrial carrier	SLC25A11	0.38	9.26	207088_s_at	gb:NM_003562.1 /DEF=Homo sapiens solute carrier family 25 (mitochondrial carrier; oxoglutarate carrier), member 11 (SLC25A11), mRNA. /FEA=mRNA /GEN=SLC25A11 /PROD=solute carrier family 25 (mitochondrial carrier;oxoglutarate carrier), member 11 /DB_XREF=gi:4506996 /UG=Hs.184877 solute carrier family 25 (mitochondrial carrier; oxoglutarate carrier), member 11 /FL=gb:NM_003562.1
hexokinase 1 isoform HKI-R	HK1	0.37	0.95	200697_at	gb:NM_000188.1 /DEF=Homo sapiens hexokinase 1 (HK1), nuclear gene encoding mitochondrial protein, mRNA. /FEA=mRNA /GEN=HK1 /PROD=hexokinase 1 /DB_XREF=gi:4504390 /UG=Hs.118625 hexokinase 1 /FL=gb:M75126.1 gb:NM_000188.1
ribosomal protein L11	RPL11	0.37	1.01	200010_at	gb:NM_000975.1 /DEF=Homo sapiens ribosomal protein L11 (RPL11), mRNA. /FEA=mRNA /GEN=RPL11 /PROD=ribosomal protein L11 /DB_XREF=gi:4506594 /UG=Hs.179943 ribosomal protein L11 /FL=gb:L05092.1 gb:NM_000975.1
ribosomal protein S6	RPS6	0.36	0.99	201254_x_at	gb:NM_001010.1 /DEF=Homo sapiens ribosomal protein S6 (RPS6), mRNA. /FEA=mRNA /GEN=RPS6 /PROD=ribosomal protein S6 /DB_XREF=gi:4506730 /UG=Hs.241507 ribosomal protein S6 /FL=gb:M20020.1 gb:NM_001010.1
actinin, alpha 1 isoform b	ACTN1	0.34	0.94	211160_x_at	gb:M95178.1 /DEF=Human non-muscle alpha-actinin mRNA, complete cds. /FEA=mRNA /GEN=ACTN1 /PROD=alpha-actinin /DB_XREF=gi:178051 /UG=Hs.119000 actinin, alpha 1 /FL=gb:M95178.1
cysteine and glycine-rich protein 1 isoform 1	CSRP1	0.33	0.85	200621_at	gb:NM_004078.1 /DEF=Homo sapiens cysteine and glycine-rich protein 1 (CSRP1), mRNA. /FEA=mRNA /GEN=CSRP1 /PROD=cysteine and glycine-rich protein 1 /DB_XREF=gi:4758085 /UG=Hs.108080 cysteine and glycine-rich protein 1 /FL=gb:M33146.1 gb:NM_004078.1
AHNAK nucleoprotein isoform 1	AHNAK	0.32	1	211986_at	Consensus includes gb:BG287862 /FEA=EST /DB_XREF=gi:13042118 /DB_XREF=est:602387619F1 /CLONE=IMAGE:4516588 /UG=Hs.301417 AHNAK nucleoprotein (desmoyokin)
lysyl-tRNA synthetase isoform 2	KARS	0.31	1.04	200840_at	gb:NM_005548.1 /DEF=Homo sapiens lysyl-tRNA synthetase (KARS), mRNA. /FEA=mRNA /GEN=KARS /PROD=lysyl-tRNA synthetase /DB_XREF=gi:5031814 /UG=Hs.3100 lysyl-tRNA synthetase /FL=gb:BC004132.1 gb:D32053.1 gb:NM_005548.1
junction plakoglobin	JUP	0.31	11.23	201015_s_at	gb:NM_021991.1 /DEF=Homo sapiens junction plakoglobin (JUP), transcript variant 2, mRNA. /FEA=mRNA /GEN=JUP /PROD=junction plakoglobin, isoform 1 /DB_XREF=gi:12056467 /UG=Hs.2340 junction plakoglobin /FL=gb:NM_021991.1 gb:BC000441.1
solute carrier family 25, member 5	SLC25A5	0.3	0.98	200657_at	gb:NM_001152.1 /DEF=Homo sapiens solute carrier family 25 (mitochondrial carrier; adenine nucleotide translocator), member 5 (SLC25A5), nuclear gene encoding mitochondrial protein, mRNA. /FEA=mRNA /GEN=SLC25A5 /PROD=solute carrier family 25 (mitochondrial carrier;adenine nucleotide translocator), member 5 /DB_XREF=gi:4502098 /UG=Hs.79172 solute carrier family 25 (mitochondrial carrier; adenine nu…
plastin 3	PLS3	0.26	0.01	201215_at	gb:NM_005032.2 /DEF=Homo sapiens plastin 3 (T isoform) (PLS3), mRNA. /FEA=mRNA /GEN=PLS3 /PROD=plastin 3 precursor /DB_XREF=gi:7549808 /UG=Hs.4114 plastin 3 (T isoform) /FL=gb:M22299.1 gb:NM_005032.2
kinectin 1 isoform a	KTN1	0.26	1.03	200915_x_at	gb:NM_004986.1 /DEF=Homo sapiens kinectin 1 (kinesin receptor) (KTN1), mRNA. /FEA=mRNA /GEN=KTN1 /PROD=kinectin 1 (kinesin receptor) /DB_XREF=gi:4826813 /UG=Hs.211577 kinectin 1 (kinesin receptor) /FL=gb:D13629.1 gb:L25616.1 gb:NM_004986.1
annexin VI isoform 2	ANXA6	0.24	0.9	200982_s_at	gb:NM_001155.2 /DEF=Homo sapiens annexin A6 (ANXA6), transcript variant 1, mRNA. /FEA=mRNA /GEN=ANXA6 /PROD=annexin VI isoform 1 /DB_XREF=gi:4809274 /UG=Hs.118796 annexin A6 /FL=gb:J03578.1 gb:D00510.1 gb:NM_001155.2
gamma filamin isoform a	FLNC	0.23	0.75	207876_s_at	gb:NM_001458.1 /DEF=Homo sapiens filamin C, gamma (actin-binding protein-280) (FLNC), mRNA. /FEA=mRNA /GEN=FLNC /PROD=gamma filamin /DB_XREF=gi:4557596 /UG=Hs.58414 filamin C, gamma (actin-binding protein-280) /FL=gb:AF089841.1 gb:NM_001458.1
UDP-glucose dehydrogenase	UGDH	0.23	9.11	203343_at	gb:NM_003359.1 /DEF=Homo sapiens UDP-glucose dehydrogenase (UGDH), mRNA. /FEA=mRNA /GEN=UGDH /PROD=UDP-glucose dehydrogenase /DB_XREF=gi:4507812 /UG=Hs.28309 UDP-glucose dehydrogenase /FL=gb:AF061016.1 gb:NM_003359.1
caveolin 1	CAV1	0.21	0.96	203065_s_at	gb:NM_001753.2 /DEF=Homo sapiens caveolin 1, caveolae protein, 22kD (CAV1), mRNA. /FEA=mRNA /GEN=CAV1 /PROD=caveolin 1 /DB_XREF=gi:4580417 /UG=Hs.323469 caveolin 1, caveolae protein, 22kD /FL=gb:NM_001753.2
glutaminase	GLS	0.2	1.05	203159_at	gb:NM_014905.1 /DEF=Homo sapiens glutaminase (GLS), mRNA. /FEA=mRNA /GEN=GLS /PROD=glutaminase C /DB_XREF=gi:7662327 /UG=Hs.239189 glutaminase /FL=gb:AF327434.1 gb:AB020645.1 gb:AF097493.1 gb:AF223943.1 gb:NM_014905.1
MYB binding protein 1a isoform 2	MYBBP1A	0.2	1.12	219098_at	gb:NM_014520.1 /DEF=Homo sapiens MYB binding protein (P160) 1a (MYBBP1A), mRNA. /FEA=mRNA /GEN=MYBBP1A /PROD=MYB binding protein (P160) 1a /DB_XREF=gi:7657350 /UG=Hs.22824 MYB binding protein (P160) 1a /FL=gb:AF147709.1 gb:NM_014520.1
SWI/SNF-related matrix-associated actin-dependent regulator of chromatin a4 isoform B	SMARCA4	0.16	0.74	215714_s_at	Consensus includes gb:AF254822 /DEF=Homo sapiens SMARCA4 isoform (SMARCA4) gene, complete cds, alternatively spliced /FEA=CDS_2 /DB_XREF=gi:10946127 /UG=Hs.78202 SWISNF related, matrix associated, actin dependent regulator of chromatin, subfamily a, member 4
gelsolin-like capping protein	CAPG	0.16	0.83	201850_at	gb:NM_001747.1 /DEF=Homo sapiens capping protein (actin filament), gelsolin-like (CAPG), mRNA. /FEA=mRNA /GEN=CAPG /PROD=capping protein (actin filament), gelsolin-like /DB_XREF=gi:4502560 /UG=Hs.82422 capping protein (actin filament), gelsolin-like /FL=gb:BC000728.1 gb:M94345.1 gb:NM_001747.1
